# Supplementary material for: Genome-wide identification and expression profile of HD-ZIP genes in physic nut and functional analysis of the JcHDZ16 gene in transgenic rice
Source: BMC Plant Biol. 2019 Jul 8;19:298. doi: 10.1186/s12870-019-1920-x (PMC6615155; doi:10.1186/s12870-019-1920-x)
Supplement: Supplementary file 1 — Summary of JcHDZ genes encoding HD-ZIP proteins in physic nut. (XLSX 12 kb) [file 12870_2019_1920_MOESM1_ESM.xlsx]

## Sheet: Sheet1
Additional file1. Summary of JcHDZ genes encoding HD-ZIP proteins in physic nut.
Genes	Gene ID	protein length (aa)	ORF length	pI	MW	Location	Domain	Group
			(bp)		(kDa)
JcHDZ01	JCGZ_15302	182	549	8.44	21.2	LG1	HD and LZ	I
JcHDZ02	JCGZ_05513	841	2526	5.82	91.8	LG2	HD, LZ, MEKHLA, START	III
JcHDZ03	JCGZ_06305	761	2286	5.85	84.6	LG2	HD, LZ, START	IV
JcHDZ04	JCGZ_24870	839	2520	6.09	92.6	LG2	HD, LZ, MEKHLA, START	III
JcHDZ05	JCGZ_17113	753	2262	5.38	84	LG3	HD, LZ, START	IV
JcHDZ06	JCGZ_09753	297	894	6.49	33.9	LG3	HD and LZ	I
JcHDZ07	JCGZ_09617	278	837	4.71	31.6	LG3	HD and LZ	I
JcHDZ08	JCGZ_04693	236	711	8.95	25.9	LG3	HD and LZ	II
JcHDZ09	JCGZ_21706	307	924	4.66	34.8	LG3	HD and LZ	I
JcHDZ10	JCGZ_21254	723	2172	5.59	79.3	LG3	HD, LZ, START	IV
JcHDZ11	JCGZ_17405	710	2133	6.11	78.4	LG4	HD, LZ, START	IV
JcHDZ12	JCGZ_15828	266	801	5.19	31.1	LG4	HD and LZ	I
JcHDZ13	JCGZ_15970	271	816	7.99	30	LG4	HD and LZ	II
JcHDZ14	JCGZ_15573	286	861	6.19	32.7	LG4	HD and LZ	I
JcHDZ15	JCGZ_26142	754	2265	5.66	83.1	LG5	HD, LZ, START	IV
JcHDZ16	JCGZ_11579	309	930	4.67	34.9	LG5	HD and LZ	I
JcHDZ17	JCGZ_09223	846	2541	5.83	92.7	LG5	HD, LZ, MEKHLA, START	III
JcHDZ18	JCGZ_16625	225	678	7.8	26.1	LG6	HD and LZ	I
JcHDZ19	JCGZ_25558	327	984	8.63	36.3	LG6	HD and LZ	II
JcHDZ20	JCGZ_22872	758	2277	5.73	82.8	LG7	HD, LZ, START	IV
JcHDZ21	JCGZ_18664	322	969	4.8	36.3	LG7	HD and LZ	I
JcHDZ22	JCGZ_12590	290	873	8.75	32.3	LG7	HD and LZ	II
JcHDZ23	JCGZ_25732	194	585	8.72	22.5	LG7	HD and LZ	II
JcHDZ24	JCGZ_14602	294	885	8.66	32.7	LG8	HD and LZ	II
JcHDZ25	JCGZ_14207	291	876	5.45	33.7	LG8	HD and LZ	I
JcHDZ26	JCGZ_27169	210	633	6.76	24.4	LG8	HD and LZ	I
JcHDZ27	JCGZ_14453	819	2460	5.83	88.9	LG8	HD, LZ, START	IV
JcHDZ28	JCGZ_03440	293	882	7.01	33	LG9	HD and LZ	II
JcHDZ29	JCGZ_20361	230	693	8.71	26.6	LG9	HD and LZ	I
JcHDZ30	JCGZ_05271	355	1068	6.19	39.6	LG10	HD and LZ	II
JcHDZ31	JCGZ_07732	839	2520	5.91	92.4	LG11	HD, LZ, MEKHLA, START	III
JcHDZ32	JCGZ_25478	220	663	5.73	25		HD and LZ	II
