# Supplementary material for: Genome-wide identification and expression profile of HD-ZIP genes in physic nut and functional analysis of the JcHDZ16 gene in transgenic rice
Source: BMC Plant Biol. 2019 Jul 8;19:298. doi: 10.1186/s12870-019-1920-x (PMC6615155; doi:10.1186/s12870-019-1920-x)
Supplement: Supplementary file 3 — Expression levels of the 32 JcHDZ genes in tested organs (root, stem cortex, leaf, and seeds) based on RNA-seq data. (XLSX 13 kb) [file 12870_2019_1920_MOESM3_ESM.xlsx]

## Sheet: Sheet1
Additional file 3. Signal strength values for the expression of 32 JcHDZ genes in tested tissues (root, stem cortex, leaf, and seed) based on RNA-seq.
** "0.00" The expresion is not available
*TPM (number of transcripts per million tags).
Physic nut	Expression level in different tissues (TPM)*
Gene name	Roots	Stem cortex	Leaves	S1	S2
JcHDZ01	0.8	8.81167	1.40167	"0.00"**	3.265
JcHDZ02	150.842	29.6683	27.2217	24.68	18.2675
JcHDZ03	6.79	8.49667	7.46833	18.4667	0.64
JcHDZ04	129.212	20.5017	9.58333	27.52	27.4675
JcHDZ05	0	1.56667	2.82167	14.0133	5.22
JcHDZ06	2.27667	5.98167	1.595	27.9567	0.35
JcHDZ07	47.8783	11.0317	24.5417	7.79333	1.245
JcHDZ08	5.00167	0.718333	0.141667	4.12	0.25
JcHDZ09	17.1317	16.265	15.275	22.31	0.91
JcHDZ10	0	0.91	1.81333	31.47	7.11
JcHDZ11	0.175	0.601667	0.313333	1.17667	2.5075
JcHDZ12	74.1267	62.9917	24.3367	14.73	10.875
JcHDZ13	41.72	35.8267	0.85	28.2	0.345
JcHDZ14	77.4083	362.88	23.095	94.1633	16.105
JcHDZ15	0.06	0.828333	1.875	5.26333	6.9625
JcHDZ16	330.215	143.463	104.115	68.92	78.8475
JcHDZ17	54.0117	8.10667	8.405	14.5367	6.0575
JcHDZ18	2.97	1.88833	2.49833	0	1.19
JcHDZ19	2.07667	1.59167	0.115	3.03	0.5125
JcHDZ20	0	2.645	8.08667	140.2	4.9875
JcHDZ21	65.13	19.5433	32.9233	187.983	11.27
JcHDZ22	20.0833	22.52	22.2417	24.4133	2.255
JcHDZ23	0.7	2.125	1.80333	0.963333	1.875
JcHDZ24	7.28667	4.445	9.10667	18.4633	10.49
JcHDZ25	29.01	16.4617	16.5433	17.95	2.9675
JcHDZ26	2.99	2.32667	1.77833	104.68	1.6975
JcHDZ27	0.546667	5.23333	20.88	60.4767	10.33
JcHDZ28	44.2517	128.223	62.4233	165.853	17.3025
JcHDZ29	1.84	0.365	0.0566667	0.48	3.82
JcHDZ30	14.8183	1.585	2.19667	9.67667	2.15
JcHDZ31	78.815	5.23667	1.53167	28.3867	2.71
JcHDZ32	0	0	0	0	0
