# Supplementary material for: Genome-wide identification and expression profile of HD-ZIP genes in physic nut and functional analysis of the JcHDZ16 gene in transgenic rice
Source: BMC Plant Biol. 2019 Jul 8;19:298. doi: 10.1186/s12870-019-1920-x (PMC6615155; doi:10.1186/s12870-019-1920-x)
Supplement: Supplementary file 6 — Sequences of proteins encoded by HD-ZIP genes in Arabidopsis, rice and maize. (TXT 67 kb) [file 12870_2019_1920_MOESM6_ESM.txt]

>AtANL2
MNFGSLFDNTPGGGSTGARLLSGLSYGNHTAATNVLPGGAMAQAAAAASLFSPPLTKSVYA
SSGLSLALEQPERGTNRGEASMRNNNNVGGGGDTFDGSVNRRSREEEHESRSGSDNVEGIS
GEDQDAADKPPRKKRYHRHTPQQIQELESMFKECPHPDEKQRLELSKRLCLETRQVKFWFQ
NRRTQMKTQLERHENALLRQENDKLRAENMSIREAMRNPICTNCGGPAMLGDVSLEEHHLR
IENARLKDELDRVCNLTGKFLGHHHNHHYNSSLELAVGTNNNGGHFAFPPDFGGGGGCLPP
QQQQSTVINGIDQKSVLLELALTAMDELVKLAQSEEPLWVKSLDGERDELNQDEYMRTFSS
TKPTGLATEASRTSGMVIINSLALVETLMDSNRWTEMFPCNVARATTTDVISGGMAGTING
ALQLMNAELQVLSPLVPVRNVNFLRFCKQHAEGVWAVVDVSIDPVRENSGGAPVIRRLPSG
CVVQDVSNGYSKVTWVEHAEYDENQIHQLYRPLLRSGLGFGSQRWLATLQRQCECLAILIS
SSVTSHDNTSITPGGRKSMLKLAQRMTFNFCSGISAPSVHNWSKLTVGNVDPDVRVMTRKS
VDDPGEPPGIVLSAATSVWLPAAPQRLYDFLRNERMRCEWDILSNGGPMQEMAHITKGQDQ
GVSLLRSNAMNANQSSMLILQETCIDASGALVVYAPVDIPAMHVVMNGGDSSYVALLPSGF
AVLPDGGIDGGGSGDGDQRPVGGGSLLTVAFQILVNNLPTAKLTVESVETVNNLISCTVQK
IRAALQCES
>AtHB12
MEEGDFFNCCFSEISSGMTMNKKKMKKSNNQKRFSEEQIKSLELIFESETRLEPRKKVQVA
RELGLQPRQVAIWFQNKRARWKTKQLEKEYNTLRANYNNLASQFEIMKKEKQSLVSELQRL
NEEMQRPKEEKHHECCGDQGLALSSSTESHNGKSEPEGRLDQGSVLCNDGDYNNNIKTEYF
GFEEETDHELMNIVEKADDSCLTSSENWGGFNSDSLLDQSSSNYPNWWEFWS
>AtHB13
MSCNNGMSFFPSNFMIQTSYEDDHPHQSPSLAPLLPSCSLPQDLHGFASFLGKRSPMEGCC
DLETGNNMNGEEDYSDDGSQMGEKKRRLNMEQVKTLEKNFELGNKLEPERKMQLARALGLQ
PRQIAIWFQNRRARWKTKQLEKDYDTLKRQFDTLKAENDLLQTHNQKLQAEIMGLKNREQT
ESINLNKETEGSCSNRSDNSSDNLRLDISTAPPSNDSTLTGGHPPPPQTVGRHFFPPSPAT
ATTTTTTMQFFQNSSSGQSMVKEENSISNMFCAMDDHSGFWPWLDQQQYN
>AtHB16
MKRLSSSDSMCGLISTSTDEQSPRGYGSNYQSMLEGYDEDATLIEEYSGNHHHMGLSEKKR
RLKVDQVKALEKNFELENKLEPERKTKLAQELGLQPRQVAVWFQNRRARWKTKQLEKDYGV
LKGQYDSLRHNFDSLRRDNDSLLQEISKIKAKVNGEEDNNNNKAITEGVKEEEVHKTDSIP
SSPLQFLEHSSGFNYRRSFTDLRDLLPNSTVVEAGSSDSCDSSAVLNDETSSDNGRLTPPV
TVTGGSFLQFVKTEQTEDHEDFLSGEEACGFFSDEQPPSLHWYSASDHWT
>AtHB17
MIKLLFTYICTYTYKLYALYHMDYACVCMYKYKGIVTLQVCLFYIKLRVFLSNFTFSSSIL
ALKNPNNSLIKIMAILPENSSNLDLTISVPGFSSSPLSDEGSGGGRDQLRLDMNRLPSSED
GDDEEFSHDDGSAPPRKKLRLTREQSRLLEDSFRQNHTLNPKQKEVLAKHLMLRPRQIEVW
FQNRRARSKLKQTEMECEYLKRWFGSLTEENHRLHREVEELRAMKVGPTTVNSASSLTMCP
RCERVTPAASPSRAVVPVPAKKTFPPQERDR
>AtHB18
MALSPNSSSLDLTISIPSFSPSPSLGDHHGMRDFDINQTPKTEEDREWMIGATPHVNEDDS
NSGGRRRKKLRLTKEQSHLLEESFIQNHTLTPKQKKDLATFLKLSQRQVEVWFQNRRARSK
LKHTEMECEYLKRWFGSLKEQNRRLQIEVEELRALKPSSTSALTMCPRCERVTDAVDNDSN
AVQEGAVLSSRSRMTISSSSSLC
>AtHB1
MESNSFFFDPSASHGNSMFFLGNLNPVVQGGGARSMMNMEETSKRRPFFSSPEDLYDDDFY
DDQLPEKKRRLTTEQVHLLEKSFETENKLEPERKTQLAKKLGLQPRQVAVWFQNRRARWKT
KQLERDYDLLKSTYDQLLSNYDSIVMDNDKLRSEVTSLTEKLQGKQETANEPPGQVPEPNQ
LDPVYINAAAIKTEDRLSSGSVGSAVLDDDAPQLLDSCDSYFPSIVPIQDNSNASDHDNDR
SCFADVFVPTTSPSHDHHGESLAFWGWP
>AtHB20
MYVFDPTTEAGLRLEMAFPQHGFMFQQLHEDNSQDQLPSCPPHLFNGGGNYMMNRSMSLMN
VQEDHNQTLDEENLSDDGAHTMLGEKKKRLQLEQVKALEKSFELGNKLEPERKIQLAKALG
MQPRQIAIWFQNRRARWKTRQLERDYDSLKKQFESLKSDNASLLAYNKKLLAEVMALKNKE
CNEGNIVKREAEASWSNNGSTENSSDINLEMPRETITTHVNTIKDLFPSSIRSSAHDDDHH
QNHEIVQEESLCNMFNGIDETTPAGYWAWSDPNHNHHHHQFN
>AtHB21
MNNQNVDDHNLLLISQLYPNVYTPLVPQQGGEAKPTRRRKRKSKSVVVAEEGENEGNGWFR
KRKLSDEQVRMLEISFEDDHKLESERKDRLASELGLDPRQVAVWFQNRRARWKNKRVEDEY
TKLKNAYETTVVEKCRLDSEVIHLKEQLYEAEREIQRLAKRVEGTLSNSPISSSVTIEANH
TTPFFGDYDIGFDGEADENLLYSPDYIDGLDWMSQFM
>AtHB22
MEYWSSSFIDGASSSSFISPFYNFDHFSGNQDNRCLGTMMGAQQDILHVPLAMVESGYGEE
SNSFNGQEKKKKKMTSEQLKFLERSFQEEIKLNPDRKMKLNPDRKMKLSKELGLQPRQIAV
WFQNRKARWKNKQLEHLYESLRQEFDIVSREKELLQEELIQLKSMIREDSSCKKKQTWEKACS
>AtHB23
MSCNNNGLAFFPENFSLQNHHQEEEDHPQLLQDFHGFLGKRSPMNNVQGFCNLDMNGDEEY
SDDGSKMGEKKRRLNMEQLKALEKDFELGNKLESDRKLELARALGLQPRQIAIWFQNRRAR
SKTKQLEKDYDMLKRQFESLRDENEVLQTQNQKLQAQVMALKSREPIESINLNKETEGSCS
DRSENISGDIRPPEIDSQFALGHPPTTTTMQFFQNSSSEQRMVKEENSISNMFCGIDDQSG
FWPWLDQQQYN
>AtHB2
MMFEKDDLGLSLGLNFPKKQINLKSNPSVSVTPSSSSFGLFRRSSWNESFTSSVPNSDSSQ
KETRTFIRGIDVNRPPSTAEYGDEDAGVSSPNSTVSSSTGKRSEREEDTDPQGSRGISDDE
DGDNSRKKLRLSKDQSAILEETFKDHSTLNPKQKQALAKQLGLRARQVEVWFQNRRARTKL
KQTEVDCEFLRRCCENLTEENRRLQKEVTELRALKLSPQFYMHMSPPTTLTMCPSCEHVSV
PPPQPQAATSAHHRSLPVNAWAPATRISHGLTFDALRPRS
>AtHB3
MYMYEEERNNINNNQEGLRLEMAFPQHGFMFQQLHEDNAHHLPSPTSLPSCPPHLFYGGGG
NYMMNRSMSFTGVSDHHHLTQKSPTTTNNMNDQDQVGEEDNLSDDGSHMMLGEKKKRLNLE
QVRALEKSFELGNKLEPERKMQLAKALGLQPRQIAIWFQNRRARWKTKQLERDYDSLKKQF
DVLKSDNDSLLAHNKKLHAELVALKKHDRKESAKIKREFAEASWSNNGSTENNHNNNSSDA
NHVSMIKDLFPSSIRSATATTTSTHIDHQIVQDQDQGFCNMFNGIDETTSASYWAWPDQQQ
QHHNHHQFN
>AtHB40
MNYTVDDQNMAFISQLYPDVYTQIVQPVGEVKQPKRRRKKTKGSVASADGGNGLFRKRKLT
DEQVNMLEMSFGDEHKLESERKDRLAAELGLDPRQVAVWFQNRRARWKNKRLEEEYNKLKN
SHDNVVVDKCRLESEVIQLKEQLYDAEREIQRLAERVEGGSSNSPISSSVSVEANETPFFG
DYKVGDDGDDYDHLFYPVPENSYIDEAEWMSLYI
>AtHB4
MGERDDGLGLSLSLGNSQQKEPSLRLNLMPLTTSSSSSSFQHMHNQNNNSHPQKIHNISWT
HLFQSSGIKRTTAERNSDAGSFLRGFNVNRAQSSVAVVDLEEEAAVVSSPNSAVSSLSGNK
RDLAVARGGDENEAERASCSRGGGSGGSDDEDGGNGDGSRKKLRLSKDQALVLEETFKEHS
TLNPKQKLALAKQLNLRARQVEVWFQNRRARTKLKQTEVDCEYLKRCCDNLTEENRRLQKE
VSELRALKLSPHLYMHMTPPTTLTMCPSCERVSSSAATVTAAPSTTTTPTVVGRPSPQRLT
PWTAISLQQKSGR
>AtHB51
MEWSTTSNVENVRVAFMPPPWPESSSFNSLHSFNFDPYAAGNSYTPGDTQTGPVISVPESE
KIMNAYRFPNNNNEMIKKKRLTSGQLASLERSFQEEIKLDSDRKVKLSRELGLQPRQIAVW
FQNRRARWKAKQLEQLYDSLRQEYDVVSREKQMLHDEVKKLRALLRDQGLIKKQISAGTIK
VSGEEDTVEISSVVVAHPRTENMNANQITGGNQVYGQYNNPMLVASSGWPSYP
>AtHB52
MENSQSQGKNKKKRLTQDQVRQLEKCFTMNKKLEPDLKLQLSNQLGLPQRQVAVWFQNKRA
RFKTQSLEVQHCTLQSKHEAALSDKAKLEHQVQFLQDELKRARNQLALFTNQDSPVDNSNL
GSCDEDHDDQVVVFDELYACFVSNGHGSSSTSWV
>AtHB53
MDHGRLMDDQMMLGSQVYPYTTQPQNSHCIIVNQIDGGEESKPVKRRRKRRSKGSSATNEE
DVAEIGGMLRKRKLTDEQVNMLEYSFGNEHKLESGRKEKIAGELGLDPRQVAVWFQNRRAR
WKNKKLEEEYAKLKNHHDNVVLGQCQLESQILKLTEQLSEAQSEIRKLSERLEEMPTNSSS
SSLSVEANNAPTDFELAPETNYNIPFYMLDNNYLQSMEYWDGLYV
>AtHB54
MENSDTDSEVFFWFQNQNQNHSHKFPSSCFPPSSHSAFYGSSSMINTETATMDEEDVCESYM
MREITKKRKLTPIQLRLLEESFEEEKRLEPDRKLWLAEKLGLQPSQVAVWFQNRRARYKTKQ
LEHDCDSLKASYAKLKTDWDILFVQNQTLKSKVQFLNRLTSHYFQESVQNFDDTFKQVDLLK
EKLKMQENLETQSIERKRLGEEGSSVKSDNTQYSEEEGLENQYSFPELAVLGFYYDPTLTAS
NLRQEPLKVTCADQMTQIQISDVTEPASSAHKKIEVTQRSSSMSRKRDKPYTNRHTPARISK
RRRPWAPSSSEHDEIIDKPITKPPPPPALVVMGLPANCSVLELKSRFEIYGSISRIRIHKDG
IGSVSYRTAESAEAAIAGSHEPSFGISIDSKKLEVVWATDPLVKWKEGVTAGEGKERTSSFS
SKLLRPVMPLRKHGRSSRLASAIVNPRSDNTKGISGDGGISSPATTSEVKQRNIVTYDDIV
>AtHB5
MKRSRGSSDSLSGFLPIRHSTTDKQISPRPTTTGFLYSGAGDYSQMFDALEDDGSLEDLGGV
GHASSTAAEKKRRLGVEQVKALEKNFEIDNKLEPERKVKLAQELGLQPRQVAIWFQNRRARW
KTKQLERDYGVLKSNFDALKRNRDSLQRDNDSLLGQIKELKAKLNVEGVKGIEENGALKAVE
ANQSVMANNEVLELSHRSPSPPPHIPTDAPTSELAFEMFSIFPRTENFRDDPADSSDSSAVL
NEEYSPNTVEAAGAVAATTVEMSTMGCFSQFVKMEEHEDLFSGEEACKLFADNEQWYCSDQWNS
>AtHB6
MMKRLSSSDSVGGLISLCPTTSTDEQSPRRYGGREFQSMLEGYEEEEEAIVEERGHVGLSEK
KRRLSINQVKALEKNFELENKLEPERKVKLAQELGLQPRQVAVWFQNRRARWKTKQLEKDYG
VLKTQYDSLRHNFDSLRRDNESLLQEISKLKTKLNGGGGEEEEEENNAAVTTESDISVKEEE
VSLPEKITEAPSSPPQFLEHSDGLNYRSFTDLRDLLPLKAAASSFAAAAGSSDSSDSSALLN
EESSSNVTVAAPVTVPGGNFFQFVKMEQTEDHEDFLSGEEACEFFSDEQPPSLHWYSTVDHWN
>AtHB7
MTEGGEYSPAMMSAEPFLTMKKMKKSNHNKNNQRRFSDEQIKSLEMMFESETRLEPRKKVQL
ARELGLQPRQVAIWFQNKRARWKSKQLETEYNILRQNYDNLASQFESLKKEKQALVSELQRL
KEATQKKTQEEERQCSGDQAVVALSSTHHESENEENRRRKPEEVRPEMEMKDDKGHHGVMCD
HHDYEDDDNGYSNNIKREYFGGFEEEPDHLMNIVEPADSCLTSSDDWRGFKSDTTTLLDQSS
NNYPWRDFWS
>AtHB8
MGGGSNNSHNMDNGKYVRYTPEQVEALERLYNDCPKPSSMRRQQLIRECPILSNIEPKQIKV
WFQNRRCREKQRKEASRLQAVNRKLTAMNKLLMEENDRLQKQVSHLVYENSYFRQHPQNQGN
LATTDTSCESVVTSGQHHLTPQHQPRDASPAGLLSIADETLTEFISKATGTAVEWVQMPGMK
PGPDSIGIVAISHGCTGIAARACGLVGLDPTRVAEILKDKPCWLRDCRSLDIVNVLSTANGG
TLELIYMQLYAPTTLAPARDFWMLRYTSVMEDGSLVICERSLNNTQNGPSMPPSPHFVRAEI
LPSGYLIRPCEGGGSILHIVDHFDLEPWSVPEVLRSLYESSTLLAQRTTMAALRYLRQISQE
ISQPNVTGWGRRPAALRALSQRLSKGFNEAVNGFSDEGWSILESDGIDDVTLLVNSSPTKMM
MTSSLPFANGYTSMPSAVLCAKASMLLQNVPPSILLRFLREHRQEWADNSIDAYSAAAIKAG
PCSLPIPRPGSFGGQVILPLAHTIENEEFMEVIKLESLGHYQEDMMMPADIFLLQMCSGVDE
NAVESCAELIFAPIDASFSDDAPIIPSGFRIIPLDSKSEGLSPNRTLDLASALDVGSRTAGD
SCGSRGNSKSVMTIAFQLAFEMHMQENVASMARQYVRSVIASVQRVALALSPSSHQLSGLRP
PPASPEAHTLARWISHSYRCYLGVDLLKPHGTDLLKSLWHHPDAVMCCSLKALSPVFTFANQ
AGLDMLETTLVALQDITLDKIFDNNNGKKTLSSEFPQIMQQGFMCMDGGICMSSMGRAVTYE
KAVGWKVLNDDEDPHCICFMFLNWSFI
>AtML1
MYHPNMFESHHHMFDMTPKNSENDLGITGSHEEDFETKSGAEVTMENPLEEELQDPNQRPNK
KKRYHRHTQRQIQELESFFKECPHPDDKQRKELSRELSLEPLQVKFWFQNKRTQMKAQHERH
ENQILKSENDKLRAENNRYKDALSNATCPNCGGPAAIGEMSFDEQHLRIENARLREEIDRIS
AIAAKYVGKPLMANSSSFPQLSSSHHIPSRSLDLEVGNFGNNNNSHTGFVGEMFGSSDILRS
VSIPSEADKPMIVELAVAAMEELVRMAQTGDPLWVSSDNSVEILNEEEYFRTFPRGIGPKPI
GLRSEASRESTVVIMNHINLIEILMDVNQWSSVFCGIVSRALTLEVLSTGVAGNYNGALQVM
TAEFQVPSPLVPTRENYFVRYCKQHSDGIWAVVDVSLDSLRPSPITRSRRRPSGCLIQELQN
GYSKVTWVEHIEVDDRSVHNMYKPLVNTGLAFGAKRWVATLDRQCERLASSMASNIPACDLS
VITSPEGRKSMLKLAERMVMSFCTGVGASTAHAWTTLSTTGSDDVRVMTRKSMDDPGRPPGI
VLSAATSFWIPVAPKRVFDFLRDENSRSEWDILSNGGLVQEMAHIANGRDPGNSVSLLRVNS
GNSGQSNMLILQESCTDASGSYVIYAPVDIIAMNVVLSGGDPDYVALLPSGFAILPDGSARG
GGGSANASAGAGVEGGGEGNNLEVVTTTGSCGGSLLTVAFQILVDSVPTAKLSLGSVATVNS
LIKCTVERIKAALACDGA
>AtCNA
MAMSCKDGKLGCLDNGKYVRYTPEQVEALERLYHDCPKPSSIRRQQLIRECPILSNIEPKQI
KVWFQNRRCREKQRKEASRLQAVNRKLTAMNKLLMEENDRLQKQVSQLVHENSYFRQHTPNP
SLPAKDTSCESVVTSGQHQLASQNPQRDASPAGLLSIAEETLAEFLSKATGTAVEWVQMPGM
KPGPDSIGIIAISHGCTGVAARACGLVGLEPTRVAEIVKDRPSWFRECRAVEVMNVLPTANG
GTVELLYMQLYAPTTLAPPRDFWLLRYTSVLEDGSLVVCERSLKSTQNGPSMPLVQNFVRAE
MLSSGYLIRPCDGGGSIIHIVDHMDLEACSVPEVLRPLYESPKVLAQKTTMAALRQLKQIAQ
EVTQTNSSVNGWGRRPAALRALSQRLSRGFNEAVNGFTDEGWSVIGDSMDDVTITVNSSPDKL
MGLNLTFANGFAPVSNVVLCAKASMLLQNVPPAILLRFLREHRSEWADNNIDAYLAAAVKVGP
CSARVGGFGGQVILPLAHTIEHEEFMEVIKLEGLGHSPEDAIVPRDIFLLQLCSGMDENAVGT
CAELIFAPIDASFADDAPLLPSGFRIIPLDSAKEVSSPNRTLDLASALEIGSAGTKASTDQSG
NSTCARSVMTIAFEFGIESHMQEHVASMARQYVRGIISSVQRVALALSPSHISSQVGLRTPLG
TPEAQTLARWICQSYRGYMGVELLKSNSDGNESILKNLWHHTDAIICCSMKALPVFTFANQAG
LDMLETTLVALQDISLEKIFDDNGRKTLCSEFPQIMQQGFACLQGGICLSSMGRPVSYERAVA
WKVLNEEENAHCICFVFINWSFV
>AtFWA
MNGQGDLDAVGNIPKPGEAEGDEIDMINDMSGVNDQDGGRMRRTHRRTAYQTQELENFYMENPH
PTEEQRYELGQRLNMGVNQVKNWFQNKRNLEKINNDHLENVTLREEHDRLLATQDQLRSAMLRSL
CNICGKATNCGDTEYEVQKLMAENANLEREIDQFNSRYLSHPKQRMVSTSEQAPSSSSNPGINAT
PVLDFSGGTRTSEKETSIFLNLAITALRELITLGEVDCPFWMIDPIVRSKGVSKIYEKYRSSFNN
VTKPPGQIVEASRAKGLVPMTCVTLVKTLMDTGKWVNVFAPIVPVASTHKVLSTGSGGTKSGSLQ
QIQAEFQVISPLVPKRKVTFIRYCKEIRQGLWVVVDVTPTQNPTLLPYGCSKRLPSGLIIDDLSNG
YSQVTWIEQAEYNESHIHQLYQPLIGYGIGLGAKRWLATLQRHCESLSTLSSTNLTEISPGLSAKG
ATEIVKLAQRMTLNYYRGITSPSVDKWQKIQVENVAQNMSFMIRKNVNEPGELTGIVLSASTSVWL
PVNQHTLFAFISHLSFRHEWDILTNDTTMEETIRIQKAKRHGNIISLLKIVNNGMLVLQEIWNDAS
GAMVVYAPVETNSIELVKRGENSDSVKFLPSGFSIVPDGVNGSYHRGNTGGGCLLTFGLQILVGIN
PTAALIQGTVKSVETLMAHTIVKIKSALDLQT
>AtGL2
MSMAVDMSSKQPTKDFFSSPALSLSLAGIFRNASSGSTNPEEDFLGRRVVDDEDRTVEMSSENSGPT
RSRSEEDLEGEDHDDEEEEEEDGAAGNKGTNKRKRKKYHRHTTDQIRHMEALFKETPHPDEKQRQQL
SKQLGLAPRQVKFWFQNRRTQIKAIQERHENSLLKAELEKLREENKAMRESFSKANSSCPNCGGGPD
DLHLENSKLKAELDKLRAALGRTPYPLQASCSDDQEHRLGSLDFYTGVFALEKSRIAEISNRATLEL
QKMATSGEPMWLRSVETGREILNYDEYLKEFPQAQASSFPGRKTIEASRDAGIVFMDAHKLAQSFMD
VGQWKETFACLISKAATVDVIRQGEGPSRIDGAIQLMFGEMQLLTPVVPTREVYFVRSCRQLSPEKW
AIVDVSVSVEDSNTEKEASLLKCRKLPSGCIIEDTSNGHSKVTWVEHLDVSASTVQPLFRSLVNTGL
AFGARHWVATLQLHCERLVFFMATNVPTKDSLGVTTLAGRKSVLKMAQRMTQSFYRAIAASSYHQWT
KITTKTGQDMRVSSRKNLHDPGEPTGVIVCASSSLWLPVSPALLFDFFRDEARRHEWDALSNGAHVQ
SIANLSKGQDRGNSVAIQTVKSREKSIWVLQDSSTNSYESVVVYAPVDINTTQLVLAGHDPSNIQIL
PSGFSIIPDGVESRPLVITSTQDDRNSQGGSLLTLALQTLINPSPAAKLNMESVESVTNLVSVTLHN
IKRSLQIEDC
>AtHAT14
MELALSLGDNTKKQFSFMEKNSKINNPSVSSTSTSEKDLGFCMALDVAFGGHRSLSSSSSPSVEDEK
KKPAPRAKKSDEFRVSSSVDPPLQLQLHFPNWLPENSKGRQGGRMPLGAATVVEEEEEEEEAVPSMS
VSPPDSVTSSFQLDFGIKSYGYERRSNKRDIDDEVERSASRASNEDNDDENGSTRKKLRLSKDQSAF
LEDSFKEHSTLNPKQKIALAKQLNLRPRQVEVWFQNRRARTKLKQTEVDCEYLKRCCESLTEENRRL
QKEVKELRTLKTSTPFYMQLPATTLTMCPSCERVATSAAQPSTSAAHNLCLSTSSLIPVKPRPAKQVS
>AtHAT1
MMMGKEDLGLSLSLGFAQNHPLQLNLKPTSSPMSNLQMFPWNQTLVSSSDQQKQQFLRKIDVNSLPT
TVDLEEETGVSSPNSTISSTVSGKRRSTEREGTSGGGCGDDLDITLDRSSSRGTSDEEEDYGGETCR
KKLRLSKDQSAVLEDTFKEHNTLNPKQKLALAKKLGLTARQVEVWFQNRRARTKLKQTEVDCEYLKR
CVEKLTEENRRLEKEAAELRALKLSPRLYGQMSPPTTLLMCPSCERVAGPSSSNHNQRSVSLSPWLQ
MAHGSTFDVMRPRS
>AtHAT22
MGLDDSCNTGLVLGLGLSPTPNNYNHAIKKSSSTVDHRFIRLDPSLTLSLSGESYKIKTGAGAGDQI
CRQTSSHSGISSFSSGRVKREREISGGDGEEEAEETTERVVCSRVSDDHDDEEGVSARKKLRLTKQQ
SALLEDNFKLHSTLNPKQKQALARQLNLRPRQVEVWFQNRRARTKLKQTEVDCEFLKKCCETLTDEN
RRLQKELQDLKALKLSQPFYMHMPAATLTMCPSCERLGGGGVGGDTTAVDEETAKGAFSIVTKPRFY
NPFTNPSAAC
>AtHAT2
MMMGKEDLGLSLSLGFSQNHNPLQMNLNPNSSLSNNLQRLPWNQTFDPTSDLRKIDVNSFPSTVNCE
EDTGVSSPNSTISSTISGKRSEREGISGTGVGSGDDHDEITPDRGYSRGTSDEEEDGGETSRKKLRL
SKDQSAFLEETFKEHNTLNPKQKLALAKKLNLTARQVEVWFQNRRARTKLKQTEVDCEYLKRCVEKL
TEENRRLQKEAMELRTLKLSPQFYGQMTPPTTLIMCPSCERVGGPSSSNHHHNHRPVSINPWVACAG
QVAHGLNFEALRPRS
>AtHAT3
MSERDDGLGLSLSLSLGFNQKDPSSRLNPMPLASYASSSHMQHMQQSNYNHPQKIQNTWINMFQSSE
RNSDMRSFLRGIDVNRAPSTVVVDVEDEGAGVSSPNSTVSSVMSGKKSERELMAAAGAVGGGRVEDN
EIERASCSLGGGSDDEDGSGNGDDSSRKKLRLSKEQALVLEETFKEHSTLNPKQKMALAKQLNLRTR
QVEVWFQNRRARTKLKQTEVDCEYLKRCCENLTDENRRLQKEVSELRALKLSPHLYMHMKPPTTLTM
CPSCERVAVTSSSSSVAPPVMNSSSPMGPMSPWAAMPLRQRPAAGSH
>AtHAT9
MGFDDTCNTGLVLGLGPSPIPNNYNSTIRQSSVYKLEPSLTLCLSGDPSVTVVTGADQLCRQTSSHS
GVSSFSSGRVVKRERDGGEESPEEEEMTERVISDYHEDEEGISARKKLRLTKQQSALLEESFKDHST
LNPKQKQVLARQLNLRPRQVEVWFQNRRARTKLKQTEVDCEFLKKCCETLADENIRLQKEIQELKTL
KLTQPFYMHMPASTLTKCPSCERIGGGGGGNGGGGGGSGATAVIVDGSTAKGAFSISSKPHFFNPFT
NPSAAC
>AtHDG10
MDSSHNDSSSDEEGIDSNNRRHHSNHQVQRLEAFFHECPHPDDSQRRQLGNELNLKHKQIKFWFQNR
RTQARIHNEKADNIALRVENMKIRCVNEAMEKALETVLCPPCGGPHGKEEQLCNLQKLRTKNVILKT
EYERLSSYLTKHGGYSIPSVDALPDLHGPSTYGSTSNNRPASYGSSSNHLPQQSSLLRRPFTRELIN
TTPLPKPVLLQHFQQLSQLEKNRMFEIAKNAVAEVMSLIQMEHSMWIKSTIDGRAIIDPGNYKRYFT
KNSHLKSRSALQSHHESSMEVVVVQMDARNLVDMFLNTEKWARLFPTIVTEAKTIHVLDSMDHPRQT
FSRVVYEQLHILSPLVLPREFIILRTCQQMKEDLWLIADVSCYLQNVEFESTAPICTKRPSGVLIQA
LPHGRSKVTWIEHVEVTDKVWPHQLYRDLLYGGFGYGARRWTATLQRMCERLSLYSMTDFPPTDYPG
VVKTIEGRRSVMSLGERMLKNFAWIMKMSDKLDLPQQSGANNSGVRISVRTNTEAGQPPGLIVCAGS
SLSLPLPPLQVYDFLRNLEVRHQWDVHCQGNPVTEAARFVTGPDQKNNVTFLQPSSVGEYKLMILQD
GFIDALGGMVVYAPMNLNTAYSAISGQVDPSTIPILPSGFIISRDSHPSSSEVDGGSMTLLTLAFQI
FVTGPSYYTDLNLKDSATTVNTLVSSAVQRIKAMLNCE
>AtHDG11
MSFVVGVGGSGSGSGGDGGGSHHHDGSETDRKKKRYHRHTAQQIQRLESSFKECPHPDEKQRNQLSR
ELGLAPRQIKFWFQNRRTQLKAQHERADNSALKAENDKIRCENIAIREALKHAICPNCGGPPVSEDP
YFDEQKLRIENAHLREELERMSTIASKYMGRPISQLSTLHPMHISPLDLSMTSLTGCGPFGHGPSLD
FDLLPGSSMAVGPNNNLQSQPNLAISDMDKPIMTGIALTAMEELLRLLQTNEPLWTRTDGCRDILNL
GSYENVFPRSSNRGKNQNFRVEASRSSGIVFMNAMALVDMFMDCVKWTELFPSIIAASKTLAVISSG
MGGTHEGALHLLYEEMEVLSPLVATREFCELRYCQQTEQGSWIVVNVSYDLPQFVSHSQSYRFPSGC
LIQDMPNGYSKVTWVEHIETEEKELVHELYREIIHRGIAFGADRWVTTLQRMCERFASLSVPASSSR
DLGGVILSPEGKRSMMRLAQRMISNYCLSVSRSNNTRSTVVSELNEVGIRVTAHKSPEPNGTVLCAA
TTFWLPNSPQNVFNFLKDERTRPQWDVLSNGNAVQEVAHISNGSHPGNCISVLRGSNATHSNNMLIL
QESSTDSSGAFVVYSPVDLAALNIAMSGEDPSYIPLLSSGFTISPDGNGSNSEQGGASTSSGRASAS
GSLITVGFQIMVSNLPTAKLNMESVETVNNLIGTTVHQIKTALSGPTASTTA
>AtHDG12
MEFLGDSQNHDSSETEKKNKKKKRFHRHTPHQIQRLESTFNECQHPDEKQRNQLSRELGLAPRQIKF
WFQNRRTQKKAQHERADNCALKEENDKIRCENIAIREAIKHAICPSCGDSPVNEDSYFDEQKLRIEN
AQLRDELERVSSIAAKFLGRPISHLPPLLNPMHVSPLELFHTGPSLDFDLLPGSCSSMSVPSLPSQP
NLVLSEMDKSLMTNIAVTAMEELLRLLQTNEPLWIKTDGCRDVLNLENYENMFTRSSTSGGKKNNLG
MEASRSSGVVFTNAITLVDMLMNSVKLTELFPSIVASSKTLAVISSGLRGNHGDALHLMIEELQVLS
PLVTTREFCVLRYCQQIEHGTWAIVNVSYEFPQFISQSRSYRFPSGCLIQDMSNGYSKVTWVEHGEF
EEQEPIHEMFKDIVHKGLAFGAERWIATLQRMCERFTNLLEPATSSLDLGGVIPSPEGKRSIMRLAH
RMVSNFCLSVGTSNNTRSTVVSGLDEFGIRVTSHKSRHEPNGMVLCAATSFWLPISPQNVFNFLKDE
RTRPQWDVLSNGNSVQEVAHITNGSNPGNCISVLRGFNASSSQNNMLILQESCIDSSSAALVIYTPV
DLPALNIAMSGQDTSYIPILPSGFAISPDGSSKGGGSLITVGFQIMVSGLQPAKLNMESMETVNNLIN
TTVHQIKTTLNCPSTA
>AtHDG1
MNFNGFLDDGAGASKLLSDAPYNNHFSFSAVDTMLGSAAIAPSQSLPFSSSGLSLGLQTNGEMSRNG
EIMESNVSRKSSRGEDVESRSESDNAEAVSGDDLDTSDRPLKKKKRYHRHTPKQIQDLESVFKECAH
PDEKQRLDLSRRLNLDPRQVKFWFQNRRTQMKTQIERHENALLRQENDKLRAENMSVREAMRNPMCG
NCGGPAVIGEISMEEQHLRIENSRLKDELDRVCALTGKFLGRSNGSHHIPDSALVLGVGVGSGGCNV
GGGFTLSSPLLPQASPRFEISNGTGSGLVATVNRQQPVSVSDFDQRSRYLDLALAAMDELVKMAQTR
EPLWVRSSDSGFEVLNQEEYDTSFSRCVGPKQDGFVSEASKEAGTVIINSLALVETLMDSERWAEMF
PSMVSRTSTTEIISSGMGGRNGALHLMHAELQLLSPLVPVRQVSFLRFCKQHAEGVWAVVDVSIDSI
REGSSSSCRRLPSGCLVQDMANGYSKVTWIEHTEYDENHIHRLYRPLLRCGLAFGAHRWMAALQRQC
ECLTILMSSTVSTSTNPSPINCNGRKSMLKLAKRMTDNFCGGVCASSLQKWSKLNVGNVDEDVRIMT
RKSVNNPGEPPGIILNAATSVWMPVSPRRLFDFLGNERLRSEWDILSNGGPMKEMAHIAKGHDRSNS
VSLLRASAINANQSSMLILQETSIDAAGAVVVYAPVDIPAMQAVMNGGDSAYVALLPSGFAILPNGQ
AGTQRCAAEERNSIGNGGCMEEGGSLLTVAFQILVNSLPTAKLTVESVETVNNLISCTVQKIKAALH
CDST
>AtHDG2
MFEPNMLLAAMNNADSNNHNYNHEDNNNEGFLRDDEFDSPNTKSGSENQEGGSGNDQDPLHPNKKKR
YHRHTQLQIQEMEAFFKECPHPDDKQRKQLSRELNLEPLQVKFWFQNKRTQMKNHHERHENSHLRAE
NEKLRNDNLRYREALANASCPNCGGPTAIGEMSFDEHQLRLENARLREEIDRISAIAAKYVGKPVSN
YPLMSPPPLPPRPLELAMGNIGGEAYGNNPNDLLKSITAPTESDKPVIIDLSVAAMEELMRMVQVDE
PLWKSLVLDEEEYARTFPRGIGPRPAGYRSEASRESAVVIMNHVNIVEILMDVNQWSTIFAGMVSRA
MTLAVLSTGVAGNYNGALQVMSAEFQVPSPLVPTRETYFARYCKQQGDGSWAVVDISLDSLQPNPPA
RCRRRASGCLIQELPNGYSKVTWVEHVEVDDRGVHNLYKHMVSTGHAFGAKRWVAILDRQCERLASV
MATNISSGEVGVITNQEGRRSMLKLAERMVISFCAGVSASTAHTWTTLSGTGAEDVRVMTRKSVDDP
GRPPGIVLSAATSFWIPVPPKRVFDFLRDENSRNEWDILSNGGVVQEMAHIANGRDTGNCVSLLRVN
SANSSQSNMLILQESCTDPTASFVIYAPVDIVAMNIVLNGGDPDYVALLPSGFAILPDGNANSGAPG
GDGGSLLTVAFQILVDSVPTAKLSLGSVATVNNLIACTVERIKASMSCETA
>AtHDG3
MSQSNMVPVANNGDNNNDNENNNNNNNNGGTDNTNAGNDSGDQDFDSGNTSSGNHGEGLGNNQAPRH
KKKKYNRHTQLQISEMEAFFRECPHPDDKQRYDLSAQLGLDPVQIKFWFQNKRTQNKNQQERFENSE
LRNLNNHLRSENQRLREAIHQALCPKCGGQTAIGEMTFEEHHLRILNARLTEEIKQLSVTAEKISRL
TGIPVRSHPRVSPPNPPPNFEFGMGSKGNVGNHSRETTGPADANTKPIIMELAFGAMEELLVMAQVA
EPLWMGGFNGTSLALNLDEYEKTFRTGLGPRLGGFRTEASRETALVAMCPTGIVEMLMQENLWSTMF
AGIVGRARTHEQIMADAAGNFNGNLQIMSAEYQVLSPLVTTRESYFVRYCKQQGEGLWAVVDISIDH
LLPNINLKCRRRPSGCLIQEMHSGYSKVTWVEHVEVDDAGSYSIFEKLICTGQAFAANRWVGTLVRQ
CERISSILSTDFQSVDSALTNHGKMSMLKIAERIARTFFAGMTNATGSTIFSGVEGEDIRVMTMKSV
NDPGKPPGVIICAATSFWLPAPPNTVFDFLREATHRHNWDVLCNGEMMHKIAEITNGIDKRNCASLL
RHGHTSKSKMMIVQETSTDPTASFVLYAPVDMTSMDITLHGGGDPDFVVILPSGFAIFPDGTGKPGG
KEGGSLLTISFQMLVESGPEARLSVSSVATTENLIRTTVRRIKDLFPCQTA
>AtHDG4
METKDKKEKGHMVLNSDNVFGSVSSSPTTTIQNPNYFTSFENPNFPYIFPKEEYEVMSKIESGSGKS
TGSGHDPVENTAIEQEPPAAKKKRYHRHTASQIQQMEALFKENAHPDTKTRLRLSKKLGLSPIQVKF
WFQNKRTQIKAQQSRSDNAKLKAENETLKTESQNIQSNFQCLFCSTCGHNLRLENARLRQELDRLRS
IVSMRNPSPSQEITPETNKNNNDNMLIAEEEKAIDMELAVSCARELAKMCDINEPLWNKKRLDNESV
CLNEEEYKKMFLWPLMNDDDRFRREASRANAVIMLNCITLVKAFLDADKWSEMFFPIVSSAKTAQII
SSGASGPSGTLLLMFAELQVVSPLVPTREAYFLRYVEQNAEEGKWMVVDFPIDRIKPASATTTDQYR
RKPSGCIIQAMRNGYSQVTWVEHVEVEEKHVQDEVVREFVESGVAFGAERWLSVLKRQCERMASLMA
TNITDLGVIPSVEARKNLMKLSQRMVKTFCLNIINSHGQAPTKDTVKIVSRKVCGGLVPCAVSVTLL
PYSHQQVFDLLRDNQRLSQLEILFMGSSFQEVAHIANGSHLGNSISLLRINVESNSSHNVELMLQET
CTDNSGSLLVYSTVDPVAVQLAMNGEDPSEIPLLPVGFSVVPVNPSDGVEGSSVSSPSCLLTVAIQV
LGSNVTTERLDLSTVSVINHRICATVNRITSALVNDVGN
>AtHDG5
MLTMGEGNVMTSNNRFASPPQQPSSSSPGTIQNPNFNFIPFNSYSSIIPKEEHGMMSMMMMMGDGTV
EEMMENGSAGGSFGSGSEQAEDPKFGNESDVNELHDDEQPPPAKKKRYHRHTNRQIQEMEALFKENP
HPDDKQRKRLSAELGLKPRQVKFWFQNRRTQMKAQQDRNENVMLRAENDNLKSENCHLQAELRCLSC
PSCGGPTVLGDIPFNEIHIENCRLREELDRLCCIASRYTGRPMQSMPPSQPLINPSPMLPHHQPSLE
LDMSVYAGNFPEQSCTDMMMLPPQDTACFFPDQTANNNNNNNMLLADEEKVIAMEFAVSCVQELTKM
CDTEEPLWIKKKSDKIGGEILCLNEEEYMRLFPWPMENQNNKGDFLREASKANAVVIMNSITLVDAF
LNADKWSEMFCSIVARAKTVQIISSGVSGASGSLLLVLSPLVPTREAYFLRYVEQNAETGNWAIVDF
PIDSFHDQMQPMNTITHEYKRKPSGCIIQDMPNGYSQVKWVEHVEVDEKHVHETFAEYVKSGMAFGA
NRWLDVLQRQCERIASLMARNITDLGVISSAEARRNIMRLSQRLVKTFCVNISTAYGQSWTALSETT
KDTVRITTRKMCEPGQPTGVVLCAVSTTWLPFSHHQVFDLIRDQHHQSLLEVLFNGNSPHEVAHIAN
GSHPGNCISLLRINVASNSWHNVELMLQESCIDNSGSLIVYSTVDVDSIQQAMNGEDSSNIPILPLG
FSIVPVNPPEGISVNSHSPPSCLLTVGIQVLASNVPTAKPNLSTVTTINNHLCATVNQITSALSNTI
TPVIASSADVSNQEVS
>AtHDG7
MNGDLEVDMSRGDFNPSFFLGKLKDDEFESRSLSDDSFDAMSGDEDKQEQRPKKKKRKTKYHRHTSYQ
IQELESFFKECPHPNEKQRLELGKKLTLESKQIKFWFQNRRTQMKTQLERHENVILKQENEKLRLENS
FLKESMRGSLCIDCGGAVIPGEVSFEQHQLRIENAKLKEELDRICALANRFIGGSISLEQPSNGGIGS
QHLPIGHCVSGGTSLMFMDLAMEAMDELLKLAELETSLWSSKSEKGSMNHFPGSRETGLVLINSLALV
ETLMDTNKWAEMFECIVAVASTLEVISNGSDGSRNGSILLMQAEFQVMSPLVPIKQKKFLRYCKQHGD
GLWAVVDVSYDINRGNENLKSYGGSKMFPSGCIIQDIGNGCSKVTWIEHSEYEESHTHSLYQPLLSSS
VGLGATKWLATLQRQCESFTMLLSSEDHTGLSHAGTKSILKLAQRMKLNFYSGITASCIHKWEKLLAE
NVGQDTRILTRKSLEPSGIVLSAATSLWLPVTQQRLFEFLCDGKCRNQWDILSNGASMENTLLVPKGQ
QEGSCVSLLRAAGNDQNESSMLILQETWNDVSGALVVYAPVDIPSMNTVMSGGDSAYVALLPSGFSIL
PDGSSSSSDQFDTDGGLVNQESKGCLLTVGFQILVNSLPTAKLNVESVETVNNLIACTIHKIRAALRIPA
>AtHDG8
MDNNGGGSSGNEQYTSGDAKQNGKRTCHRHTPQQIQRLEAYFKECPHPDERQRNQLCRELKLEPDQIKF
WFQNKRTQSKTQEDRSTNVLLRGENETLQSDNEAMLDALKSVLCPACGGPPFGREERGHNLQKLRFENA
RLKDHRDRISNFVDQHKPNEPTVEDSLAYVPSLDRISYGINGGNMYEPSSSYGPPNFQIIQPRPLAETD
MSLLSEIAASAVEELKRLFLAEEQFWVKSCIDETYVIDTESYERFSHAVKHFSSTTAHVESSKAVTVVH
VEAINLIQMFLDPEKWKELFPTIVNKANTIHVLGSGLPIRGNCNVLQVMWEQLHILSPLVPAREFMVVR
CCQEIEKGIWIIADVSHRANFDFGNAACYKRPSGCLIQALPDAHSKVMWIEHVEVDHKLDTHKIYRDLL
SGGSGYGAKRWIVTLERMCERMALSSIQTLPPSDRSEVITTGEARRSVMKLGERMVKNFNEMLTMSGKI
DFPQQSKNGVRVSIRMNIEAGQPPGIVVSASSSLAIPLTPLQVFAFLQNLDTRQQWDILSYGTVVNEIA
RIVTGSSETNCVTILRVHPTHEENNDKMVVQDSCKDDMLMLQDCYMDALGGMIVYAPMDMATMHFAVSG
EVDPSHIPILPSGFVISSDGRRSTVEDGGTLLTVAFQILVSGKANRSREVNEKSVDTVSALISSTIQRI
KGLLNCPEC
>AtHDG9
MDFTRDDNSSDERENDVDANTNNRHEKKGYHRHTNEQIHRLETYFKECPHPDEFQRRLLGEELNLKPKQ
IKFWFQNKRTQAKSHNEKADNAALRAENIKIRRENESMEDALNNVVCPPCGGRGPGREDQLRHLQKLRA
QNAYLKDEYERVSNYLKQYGGHSMHNVEATPYLHGPSNHASTSKNRPALYGTSSNRLPEPSSIFRGPYT
RGNMNTTAPPQPRKPLEMQNFQPLSQLEKIAMLEAAEKAVSEVLSLIQMDDTMWKKSSIDDRLVIDPGL
YEKYFTKTNTNGRPESSKDVVVVQMDAGNLIDIFLTAEKWARLFPTIVNEAKTIHVLDSVDHRGKTFSR
VIYEQLHILSPLVPPREFMILRTCQQIEDNVWMIADVSCHLPNIEFDLSFPICTKRPSGVLIQALPHGF
SKVTWIEHVVVNDNRVRPHKLYRDLLYGGFGYGARRWTVTLERTCERLIFSTSVPALPNNDNPGVVQTI
RGRNSVMHLGERMLRNFAWMMKMVNKLDFSPQSETNNSGIRIGVRINNEAGQPPGLIVCAGSSLSLPLP
PVQVYDFLKNLEVRHQWDVLCHGNPATEAARFVTGSNPRNTVSFLEPSIRDINTKLMILQDSFKDALGG
MVAYAPMDLNTACAAISGDIDPTTIPILPSGFMISRDGRPSEGEAEGGSYTLLTVAFQILVSGPSYSPD
TNLEVSATTVNTLISSTVQRIKAMLKCE
>AtPDF2
MYHPNMFESHHMFDMTPKSTSDNDLGITGSREDDFETKSGTEVTTENPSGEELQDPSQRPNKKKRYHRHTQRQIQELESFFKECPHPDDKQRKELSRDLNLEPLQVKFWFQNKRTQMKAQSERHENQILKSDNDKLRAENNRYKEALSNATCPNCGGPAAIGEMSFDEQHLRIENARLREEIDRISAIAAKYVGKPLGSSFAPLAIHAPSRSLDLEVGNFGNQTGFVGEMYGTGDILRSVSIPSETDKPIIVELAVAAMEELVRMAQTGDPLWLSTDNSVEILNEEEYFRTFPRGIGPKPLGLRSEASRQSAVVIMNHINLVEILMDVNQWSCVFSGIVSRALTLEVLSTGVAGNYNGALQVMTAEFQVPSPLVPTRENYFVRYCKQHSDGSWAVVDVSLDSLRPSTPILRTRRRPSGCLIQELPNGYSKVTWIEHMEVDDRSVHNMYKPLVQSGLAFGAKRWVATLERQCERLASSMASNIPGDLSVITSPEGRKSMLKLAERMVMSFCSGVGASTAHAWTTMSTTGSDDVRVMTRKSMDDPGRPPGIVLSAATSFWIPVAPKRVFDFLRDENSRKEWDILSNGGMVQEMAHIANGHEPGNCVSLLRVNSGNSSQSNMLILQESCTDASGSYVIYAPVDIVAMNVVLSGGDPDYVALLPSGFAILPDGSVGGGDGNQHQEMVSTTSSGSCGGSLLTVAFQILVDSVPTAKLSLGSVATVNSLIKCTVERIKAAVSCDVGGGA
>AtPHB
MMMVHSMSRDMMNRESPDKGLDSGKYVRYTPEQVEALERVYTECPKPSSLRRQQLIRECPILSNIEPKQIKVWFQNRRCREKQRKEAARLQTVNRKLNAMNKLLMEENDRLQKQVSNLVYENGHMKHQLHTASGTTTDNSCESVVVSGQQHQQQNPNPQHQQRDANNPAGLLSIAEEALAEFLSKATGTAVDWVQMIGMKPGPDSIGIVAISRNCSGIAARACGLVSLEPMKVAEILKDRPSWLRDCRSVDTLSVIPAGNGGTIELIYTQMYAPTTLAAARDFWTLRYSTCLEDGSYVVCERSLTSATGGPTGPPSSNFVRAEMKPSGFLIRPCDGGGSILHIVDHVDLDAWSVPEVMRPLYESSKILAQKMTVAALRHVRQIAQETSGEVQYGGGRQPAVLRTFSQRLCRGFNDAVNGFVDDGWSPMGSDGAEDVTVMINLSPGKFGGSQYGNSFLPSFGSGVLCAKASMLLQNVPPAVLVRFLREHRSEWADYGVDAYAAASLRASPFAVPCARAGGFPSNQVILPLAQTVEHEESLEVVRLEGHAYSPEDMGLARDMYLLQLCSGVDENVVGGCAQLVFAPIDESFADDAPLLPSGFRIIPLEQKSTPNGASANRTLDLASALEGSTRQAGEADPNGCNFRSVLTIAFQFTFDNHSRDSVASMARQYVRSIVGSIQRVALAIAPRPGSNISPISVPTSPEALTLVRWISRSYSLHTGADLFGSDSQTSGDTLLHQLWNHSDAILCCSLKTNASPVFTFANQTGLDMLETTLVALQDIMLDKTLDEPGRKALCSEFPKIMQQGYAHLPAGVCASSMGRMVSYEQATVWKVLEDDESNHCLAFMFVNWSFV
>AtPHV
MMAHHSMDDRDSPDKGFDSGKYVRYTPEQVEALERVYAECPKPSSLRRQQLIRECPILCNIEPRQIKVWFQNRRCREKQRKESARLQTVNRKLSAMNKLLMEENDRLQKQVSNLVYENGFMKHRIHTASGTTTDNSCESVVVSGQQRQQQNPTHQHPQRDVNNPANLLSIAEETLAEFLCKATGTAVDWVQMIGMKPGPDSIGIVAVSRNCSGIAARACGLVSLEPMKVAEILKDRPSWFRDCRCVETLNVIPTGNGGTIELVNTQIYAPTTLAAARDFWTLRYSTSLEDGSYVVCERSLTSATGGPNGPLSSSFVRAKMLSSGFLIRPCDGGGSIIHIVDHVDLDVSSVPEVLRPLYESSKILAQKMTVAALRHVRQIAQETSGEVQYSGGRQPAVLRTFSQRLCRGFNDAVNGFVDDGWSPMSSDGGEDITIMINSSSAKFAGSQYGSSFLPSFGSGVLCAKASMLLQNVPPLVLIRFLREHRAEWADYGVDAYSAASLRATPYAVPCVRTGGFPSNQVILPLAQTLEHEEFLEVVRLGGHAYSPEDMGLSRDMYLLQLCSGVDENVVGGCAQLVFAPIDESFADDAPLLPSGFRVIPLDQKTNPNDHQSASRTRDLASSLDGSTKTDSETNSRLVLTIAFQFTFDNHSRDNVATMARQYVRNVVGSIQRVALAITPRPGSMQLPTSPEALTLVRWITRSYSIHTGADLFGADSQSCGGDTLLKQLWDHSDAILCCSLKTNASPVFTFANQAGLDMLETTLVALQDIMLDKTLDDSGRRALCSEFAKIMQQGYANLPAGICVSSMGRPVSYEQATVWKVVDDNESNHCLAFTLVSWSFV
>AtREV
MEMAVANHRERSSDSMNRHLDSSGKYVRYTAEQVEALERVYAECPKPSSLRRQQLIRECSILANIEPKQIKVWFQNRRCRDKQRKEASRLQSVNRKLSAMNKLLMEENDRLQKQVSQLVCENGYMKQQLTTVVNDPSCESVVTTPQHSLRDANSPAGLLSIAEETLAEFLSKATGTAVDWVQMPGMKPGPDSVGIFAISQRCNGVAARACGLVSLEPMKIAEILKDRPSWFRDCRSLEVFTMFPAGNGGTIELVYMQTYAPTTLAPARDFWTLRYTTSLDNGSFVVCERSLSGSGAGPNAASASQFVRAEMLSSGYLIRPCDGGGSIIHIVDHLNLEAWSVPDVLRPLYESSKVVAQKMTISALRYIRQLAQESNGEVVYGLGRQPAVLRTFSQRLSRGFNDAVNGFGDDGWSTMHCDGAEDIIVAINSTKHLNNISNSLSFLGGVLCAKASMLLQNVPPAVLIRFLREHRSEWADFNVDAYSAATLKAGSFAYPGMRPTRFTGSQIIMPLGHTIEHEEMLEVVRLEGHSLAQEDAFMSRDVHLLQICTGIDENAVGACSELIFAPINEMFPDDAPLVPSGFRVIPVDAKTGDVQDLLTANHRTLDLTSSLEVGPSPENASGNSFSSSSSRCILTIAFQFPFENNLQENVAGMACQYVRSVISSVQRVAMAISPSGISPSLGSKLSPGSPEAVTLAQWISQSYSHHLGSELLTIDSLGSDDSVLKLLWDHQDAILCCSLKPQPVFMFANQAGLDMLETTLVALQDITLEKIFDESGRKAICSDFAKLMQQGFACLPSGICVSTMGRHVSYEQAVAWKVFAASEENNNNLHCLAFSFVNWSFV
>Oshox29
MEPAKVAEILKDRPLWLRDCRSMDVVNVLPAGANGTIELLYMQLYAPTTLAPARDFWLLRYTSILDDGSLVVCERSLSSKQGGPSMPLVQPFIRGEMLPSGFLIRPSDVGGSVIHIVDHMDLEPWSVPEVVRPLYESSAMVAQKISMAALRYLRQVAHEDTRSVITGWGRQPAALRALSQKLTRGFNEALNGLADDGWSVIESDGVDDVCISVNSSKVIGCNATFSSGLPIVSTGVLCAKASMLLQDVSPPSLLQFLREHRSQWADSNLDAFFASTMKPNFCNLPMSRLGGFSGQVILPLAHTFEPEEFLEVIKLGNASNYQDTLVHRDLFLLQMYNGVEESSAGTCSELIFAPIDASFSDDSPLLPSGFRIIPIDSPLDTSSPNCTLDLASTLEAATPRSRISGVNGGGGGCAAAAASSSSKAVMTIAFQFAFDGHLQDSVAAMARQYMRNIISSVQRIAVALSSSRLVPPGAGAAAAQLSPVTPEAATLPRWICQSYRFHFGDELIKSVDANSSNESILKAVWHHPSAILCCSLKAMPVFTFANQSGLDMLETTLVALQDMTLEKVFDDQGRKNLCTELPNIMEQGMACMEGGVCVSSVGRAASYEKAVAWKVVDGDGGGAHCICFMFINWTFL
>Oshox3
MMGATSPSGLELTMAVPGLSSSGSEGAGCNNNNAGGGCNMRDLDINQPASGGEEEEFPMGSVEEDEEERGVGGPHRPKKLRLSKEQSRLLEESFRLNHTLTPKQKEALAIKLKLRPRQVEVWFQNRRARTKLKQTEMECEYLKRCFGSLTEENRRLQREVEELRAMRVAPPTVLSPHTRQPLPASALTMCPRCERITAATGPPAVRPPPSSAAAAAPSPFHPRRPSAAF
>Oshox26
MDSVVDGGLDTRLSLAVGCCPPRRRPVLLFGEVLPSPEKKVAAAAVVAAGKRGREQRGEAEAEATTTRQRRSCKKGRRGRGDDDDDDGDRRSPSGGGGDEEGASRKKLRLTGEQATLLEDSFRAHNILSHAEKQELAGKLGLSARQVEVWFQNRRARTKLKQTEADCDLLRRWCDHLAADNARLRRDLAELRRSSSSPPVSGLAVATPVVCPSCAHDDKRRLAFATAAAAAGDMASN
>Oshox7
MGDEEDLELVLGVRATRRDEQDDQTTCTQSSEEAMEGEEDETRPHGEAPVESLSFPLFVSSAETGSANSEMCTRGFDVNTRPADGGAEAGRPSSPSSMQEASTRQQVADQEAADDEDNGGGGARKKLRLSKEQSSFLEDSFKEHSTLTPKQKSDLANRLNLRPRQVEVWFQNRRARTKLKQTEVDCEHLKRCCERLTRENRRLQREVAELRGTLRTTTSSYPPLYGLHHLPAAAGTVFRVCPSCEHSKVVAAAASESFSPRVFAGGGAPAAITAAAAVPSPGAGSPPSSSAALFGARRPHFGPFAAAVIPPVLRRQPSATS
>Oshox24
MESDCQFLVAPPQPHMYYDTAAAAVDEAQFLRQMVAAADHHAAAAGRGGGDGDGGGGGGGGGERKRRFTEEQVRSLETTFHARRAKLEPREKAELARELGLQPRQVAIWFQNKRARWRSKQIEHDYAALRAQYDALHARVESLRQEKLALADQVDELRGKLNERQDQSGSCDGGGAEGDDDDKRNSVMNASSSGLVEEDYVSCLAVPVVDVSEDGSAACGGSSYEYDHHLDYLGGGQLPDPFCGMPDLWEIWPMVEWNAVA
>Os02g45250
MSFGGLFDGGGGGGMQFPFASGFASSPALSLALDNAGGGIGGRMLGGGAGAGSSAGGAMTRDTEAENDSRSGSDHLDAISAAGEDDVEDAEPSNSRKRKKRYHRHTPQQIQELEALFKECPHPDEKQRAELSRRLSLDARQVKFWFQNRRTQMKTQLERHENALLKQENDKLRAENMTIREAMRSPMCGSCGSPAMLGEVSLEEQHLRIENARLKDELNRVCALATKFLGKPISLLSPPPLLQPHLSLPMPNSSLELAIGGIGGLGSLGTLPGCMNEFAGGVSSPMGTVITPARATGAAIPSLVGNIDRSVFLELAISAMDELVKMAQMDDPLWVPALPGSPSKEVLNFEEYLHSFLPCIGMKPAGYVSEASRESGLVIIDNSLALVETLMDERRWSDMFSCMIAKATVLEEVSTGIAGSRNGALLLMKAELQVLSPLVPIREVTFLRFCKQLAEGAWAVVDVSIDGLVRDHNSGTAPTGGNVKCRRVPSGCVMQDTPNGYCKVTWVEHTEYDEASVHQLYRPLLRSGLAFGARRWLATLQRQCECLAILMSSATVTANDSTAISQEGKRSMLKLARRMTENFCAGVSASSAREWSKLDGATGSIGEDVRVMARKSVSEPGEPPGVVLSAATSVWVPVAPEKLFNFLRDEQLRAEWDILSNGGPMQEMTQIAKGQRDGNSVSLLRASAVSANQSSMLILQETCTDASGSIVVYAPVDIPAMQLVMNGGDSTYVALLPSGFAILPDGPRIGATGYETGGSLLTVAFQILVNNQPTAKLTVESVETVNNLISCTIKKIKTALQCDA
>Oshox16
MEEGGRGVKRPFFTTPDELLEEEYYDEQLPEKKRRLTPEQVHLLERSFEEENKLEPERKTELARKLGLQPRQVAVWFQNRRARWKTKQLERDFDRLKASFDALRADHDALLQDNHRLHSQVMSLTEKLQEKETTTEGSAGAAVDVPGLPAAADVKVAVPDAEEPALEEAAAAFEEQQEQQVKAEDRLSTGSGGSAVVDTDAQLVVGCGRQHLAAVDSSVESYFPGGDEYHDCVMGPMDHAAGGIQSEEDDGAGSDEGCSYYADDAGVLFADHGHHHHHQHADDDEEDGQQISCWWMWN
>Oshox10
MAAAVAMRGSSSDGGGYDKVSGMDSGKYVRYTPEQVEALERVYADCPKPTSSRRQQLLRECPILANIEPKQIKVWFQNRRCRDKQRKESSRLQAVNRKLTAMNKLLMEENERLQKQVSQLVHENAHMRQQLQNTPLANDTSCESNVTTPQNPLRDASNPSGLLSIAEETLTEFLSKATGTAIDWVQMPGMKPGPDSVGIVAISHGCRGVAARACGLVNLEPTKVVEILKDRPSWFRDCRNLEVFTMIPAGNGGTVELVYTQLYAPTTLVPARDFWTLRYTTTMEDGSLVVCERSLSGSGGGPSAASAQQYVRAEMLPSGYLVRPCEGGGSIVHIVDHLDLEAWSVPEVLRPLYESSRVVAQKMTTAALRHIRQIAQETSGEVVYALGRQPAVLRTFSQRLSRGFNDAISGFNDDGWSIMGGDGVEDVVIACNSTKKIRSNSNAGIAFGAPGGIICAKASMLLQSVPPAVLVRFLREHRSEWADYNIDAYLASTLKTSACSLTGLRPMRFSGSQIIIPLAHTVENEEILEVVRLEGQPLTHDEALLSRDIHLLQLCTGIDEKSVGSSFQLVFAPIDDFPDETPLISSGFRVIPLDMKTDGASSGRTLDLASSLEVGSATAQASGDASADDCNLRSVLTIAFQFPYELHLQDSVAAMARQYVRSIVSAVQRVSMAISPSQTGLNAGQRIISGFPEAATLARWVCQSYHYHLGVELLSQSDGDAEQLLKMLWHYQDAILCCSFKEKPVFTFANKAGLDMLETSLVALQDLTLDRIFDEPGKEALFSNIPKLMEQGHVYLPSGVCMSGMGRHVSFDQAVAWKVLAEDSNVHCLAFCFVNWSFV
>Oshox21
MASNGMASSPSSFFPPNFLLHMAQQQAAPPHDPQEHHHHHHHGHHGHHHEQQQQQQHHHHLGPPPPPPPHPHNPFLPSSAQCPSLQEFRGMAPMLGKRPMSYGDGGGGGDEVNGGGEDELSDDGSQAGEKKRRLNVEQVRTLEKNFELGNKLEPERKMQLARALGLQPRQVAIWFQNRRARWKTKQLEKDYDALKRQLDAVKAENDALLNHNKKLQAEERRSMWVSVLAERLLESVPFSPPRIVALKGREAASELINLNKETEASCSNRSENSSEINLDISRTPPPDAAALDTAPTAHHHHHGGGGGGGGGGGMIPFYTSIARPASGGGVDIDQLLHSSSGGAGGPKMEHHGGGGNVQAASVDTASFGNLLCGVDEPPPFWPWPDHQHFH
>Oshox13
MKRPTSSSRKSKKQGEDLAFSEEGSLPAVTMEQKDEAEMEEVDEEEEEEVDEDMAGGHAAQSPSPSCGLGEKKRRLALEQVRALERSFDTDNKLDPDRKARIARDLGLQPRQVAVWFQNRRARWKTKQLERDFAALRARHDALRADCDALRRDKDALAAEIRELREKLPTKPADTAASVKVEAGNDAAAGAAAATVCKDGSSDDSDSSVVFNDEASPYSGAAFIGFGPSFLVDDASAATVGCSSSLPALESKWHGPYSDDSCKGGVYGFTEEWLAACSGEMAGNDAAGFFSDEHASNLNFGWCASGNEGWE
>Oshox12
MSREEDEKLLFPSFAFPAECFPEAATSGGEQKKARQRRRRKVKPEAAAALAGESGGDEQAKKRRLSDEQARFLEMSFKKERKLETPRKVQLAAELGLDAKQVAVWFQNRRARHKSKLMEEEFAKLRSAHDAVVLQNCHLETELLKLKERLADVEEEKAKLAAVAAATTGGGGGGGGGSSSPTSSSFSTVTYHPALAGQFGVEAAAEEADLTYMSEYAYNSYMLELAAAGYCGGVYDQFS
>Oshox19
MAQEDVGHLSDAGLALGLSLGGGGGGTTDAAAAHRGGCRRPSPSSQCPPLEPSLTLSLPDDAAAGAAATATATASGGGGPAHSVSSLSVGAAAAAAVKRERAEEADGERVSSTAAGRDDDDDGSTRKKLRLTKEQSALLEDRFREHSTLNPKQKVALAKQLNLRPRQVEVWFQNRRARTKLKQTEVDCEFLKRCCETLTEENRRLQRELQELRALKFAPPPPSSAAHQPSPAPPAPFYMQLPAATLTICPSCERVGGPASAAKVVAADGTKAGPGRTTTHHFFNPFTHSAAC
>Oshox32
MAAAMVAAVHGVGRQDRSSPGGGGAPQVDTGKYVRYTPEQVEALERVYGECPKPSSLRRQQLIRECPILSNIEPKQIKVWFQNRRCREKQRKEASRLQTVNRKLTAMNKLLMEENDRLQKQVSRLVYENGYMRQQLHNPSVATTDTSCESVVTSGQHHQQQNPAATRPQRDANNPAGLLAIAEETLAEFLSKATGTAVDWVQMVGMKPGPDSIGIIAVSHNCSGVAARACGLVSLEPTKVAEILKDRPSWYRDCRCVDVLHVIPTGNGGTIELIYMQTYAPTTLAAPRDFWILRYTSGLEDGSLVICERSLTQSTGGPSGPNTPNFVRAEVLPSGYLIRPCEGGGSMIHIVDHVDLDAWSVPEVLRPLYESPKILAQKMTIAALRHIRQIAHESSGEMPYGGGRQPAVLRTFSQRLSRGFNDAVNGFPDDGWSLMSSDGAEDVTIAFNSSPNKLVGSHVNSSQLFSAIGGGILCAKASMLLQNVPPALLVRFLREHRSEWADPGVDAYSAAALRASPYAVPGLRAGGFMGSQVILPLAHTLEHEEFLEVIRLEGHSLCHDEVVLSRDMYLLQLCSGVDENAAGACAQLVFAPIDESFADDAPLLPSGFRVIPLDGKTDAPSATRTLDLASTLEVGSGGTTRASSDTSSTCNTRSVLTIAFQFSYENHLRESVAAMARQYVRTVVASVQRVAMAIAPSRLGGQIETKNPPGSPEAHTLARWIGRSYRFHTGADLLRTDSQSTDSSLKAMWQHSDSIMCCSLKAAPVFTFANQAGLDMLETTLIALQDISLEKILDDDGRKALCTEFPKIMQQGFAYLPGGVCVSSMGRPVSYEQAVAWKVLSDDDTPHCLAFMFVNWSFV
>Oshox22 
MDRGDHHHLQQQHQFLMPPPAPVVPPQLCMPAMMADEQYMDLGGGGAAAAPGRGGAGERKRRFTEEQIRSLESMFHAHHAKLEPREKAELARELGLQPRQVAIWFQNKRARWRSKQLEHDYAALRSKYDALHSRVESLKQEKLALTVQLHELRERLREREERSGNGGAATTAASSSSCNGSGSEEVDDDDDKRNAAAGCLDLEPPESCVLGGATCATPADVSVESDQCDDQLDYDEGLFPESFCATPELWEPWPLVEWNAVA
>Oshox17
MMERAEDLRLSLSLSSPLIAPRTHHVAMLFHAPPEKRFLEMPLLPAAKRSEVVAAEEERAGLRGGGGSDEEDGGCGIDGSRKKLRLSKDQSAVLEDSFREHPTLNPRQKATLAQQLGLRPRQVEVWFQNRRARTKLKQTEVDCEFLKRCCETLTEENRRLQKEVQELRALKLVSPHLYMNMSPPTTLTMCPSCERVSNTNNNSSAAAAADRRGIRTTTAAGGGSVVDTAADGGILCHRPIAVRPQQS
>Os04g48070
MQFPFSGAGPGVFTSSPALSLALADAVAGRNSGGGGKMVTAAHGGVGGGGGGGRAKARDALEVENEMSRSGSDHLDVVSCGDAGGGGGDDDDDEDAEHGNPPKRKKRYHRHTPQQIQELEAMFKECPHPDEKQRAELSKRLGLEPRQVKFWFQNRRTQMKMQLERHENSLLKQENDKLRSENLSIREATSNAVCVGCGGPAMLGEVSLEEHHLRVENARLKDELSRVCALAAKFLGKSISVMAPPQMHQPHPVPGSSLELAVGGIGSMPSATMPISTITDFAGAMSSSMGTVITPMKSEAEPSAMAGIDKSLFLELAMSAMDELVKMAQMGDPLWIPGASVPSSPAKESLNFEEYLNTFPPCIGVKPEGYVSEASRESGIVIIDDGAALVETLMDERRWSDMFSCMIAKASTTEEISTGVAGSRNGALLLVSDEHSVMQAELQVLSPLVPIREVKFLRFSKQLADGVWAVVDVSADELMRDQGITSASSTANMNCRRLPSGCVLQDTPNGFVKVTWVEHTEYDEASVHPLYRPLLRSGLALGAGRWIATLQRQCECLALLMSSIALPENDSSAIHPEGKRSMLKLARRMTDNFCAGVSTSSTREWSKLVGLTGNIGEDVHVMARKSVDEPGTPPGVVLSAATSVWMPVMPERLFNFLHNKGLRAEWDILSNGGPMQEVTSIAKGQQNGNTVCLLKASPTKDKQNSMLILQETCADASGSMVVYAPVDIPAMHLVMSGGDSSCVALLPSGFAILPAGPSIGADHKMGGSLLTVAFQILANSQPSAKLTVESVETVSNLISCTIKKIKTALHCDV
>Oshox28
MERQGLDLGLSLGLGLTTAATWPAAGFCLNSGMAEQEVIRRDDVVAATAAEDERFACSPGSPVSSGSGKRGSGSGSGDEVDDAGCDVGGGGARKKLRLSKDQAAVLEECFKTHHTLTPKQKVALAKSLNLRPRQVEVWFQNRRARTKLKQTEVDCEHLKRWCDQLADDNRRLHKELAELRALKATPTPPAAAPPLTTLTMCLSCKRVANAGVPSPAAAIFPGHPQFLCGFRDHAGAASSSYGGASSGLAKAVRAAR
>Oshox2
MMDLGLSLGLGLASQGSLTSSTTTTSSPGAGSSSPWAAALNSIVGDVRRDQAAAHAAAAVGVGVGGEEMYQGRASTSPDSAAALSSASGKRERELERSGSGVDDDDGADGAGGRKKLRLSKDQAAVLEECFKTHSTLNPKQKVALANRLGLRPRQVEVWFQNRRARTKLKQTEVDCEYLKRWCERLADENKRLEKELADLRALKAAPSPASASAMQPSSSAAATLTMCPSCRRVATAGAPHQPNHQQCHPKSNTTISSSSTAAAAVAVAGGNVLPSHCQFFPAAAAAADRTSQSTWNAAAPLVTRELF
>Os06g10600
MDFGDEPEGSDSQRRRKRYHRHTPRQIQQLEAMFKECPHPDENQRAQLSRELGLEPRQIKFWFQNRRTQMKAQHERADNCFLRAENDKIRCENIAIREALKNVICPTCGGPPVGEDYFDEQKLRMENARLKEELDRVSNLTSKYLGRPFTQLPPATPPMTVSSLDLSVGGMGGPSLDLDLLSGGSSGIPFQLPAPVSDMERPMMAEMATRAMDELIRLAQAGDHIWSKSPGGGVSGGDARETLNVDTYDSIFSKPGGSYRAPSINVEGSRESGLVLMSAVALADVFMDTNKWMEFFPSIVSKAHTIDVLVNGMGGRSESLILMYEELHIMTPAVPTREVNFVRYCRQIEQGLWAIADVSVDLQRDAHFGAPPPRSRRLPSGCLIADMANGYSKVYAMDNVPHAMVFWFRLADDVAHARVEEKSPINVLYRDLVLSGAAFGAHRWLAALQRACERYASLVALGVPHHIAGVTPEGKRSMMKLSQRMVNSFCSSLGASQMHQWTTLSGSNEVSVRVTMHRSTDPGQPNGVVLSAATSIWLPVPCDHVFAFVRDENTRSQGLNASQNSMLILQESCTDASGSLVVYSPIDIPAANVVMSGEDPSSIPLLPSGFTILPDGRPGSAAGASTSSAGPLAAARGGGGGGAGGGSVVTVAFQILVSSLPSSKLNAESVATVNGLITTTVEQIKAALNCSAHGHHP
>Oshox18
MEGEDLGSWLGLGIGGGGYAYGGDDCRRSPSSPSPVQMLFSQHVKEEITRGYDHGRDEEQASGSKIMKGERGARLRVMRSIRNSGGDGSRSRVLSLGDDGGDGGSGGGGGGGTRKKLQLTKEQSTLLEDSFRVHNILSHAQKHELARQLKLKPRQVEVWFQNRRARTKLKQTEVDCEFLKRCCESLTEENKQLKHELMELRRLASPAAAAAGSQLYVQFPRAAAAAMVNVCPSCEKVTVMGGGGGETGKSSSSYSS
>Oshox14
MDRYGEKQQQQQMFASYVDASLLAASGEVQGERPRARRRRRRGARCVGGGGGGGEVDGGDPKKRRLSDEQVEMLELSFREERKLETGRKVHLASELGLDPKQVAVWFQNRRARHKSKLLEEEFSKLKHAHDAAILHKCHLENEVLRLKERLVVAEEEVRRLRSAAGSHTASGEGGDIMGLGGSGACVAGSPSSSFSTGTCQPPSFGGGDHLGDDDLVYVPEYGGYADNSVVEWFSLYGLI
>Os08g04190
MQSLLDGHHHQLPSLLQQHHNGHHLLDQHQQHQHQLPPQATTTSESDGRAPRDELEMSKSGGSDNLESGGGGGGGGSGGDQDPNQRPRKKRYHRHTQHQIQELEAFFKECPHPDDKQRKELSRELGLEPLQVKFWFQNKRTQMKTQHERHENNALRAENEKLRAENMRYKEALANASCPNCGGPAAIGEMSFDEHHLRLENARLRDEIDRISAIAAKYVGKPAAAVSAAYPPLPPSNRSPLDHMGIPGAGADVFGADFDKPLVIELAVAAMEELVRMAQLGEPLWAPALGGEALGEEEYARTFPRGLGPKSPELRSEASRETAVVIMNHVSLVEMLMDVGQWTALFSSIVSRAATLEVLSTGVAGNHNGALQLMSAEFQMPSPLVPTRETQFLRYCKQHPDGTWAVVDVSLDGLRAGAGGGCQPAAARGHRRRPSGCLIQEMPNGYSKVTWVEHVEADDQMVHNLYKPVVNSGMAFGARRWVATLERQCERLASAMASNVASSGDAGVITTSEGRRSMLKLAERMVASFCGGVTASTTHQWTTLSGSGAEDVRVMTRKSVDDPGRPPGIILNAATSFWLPVPPSRVFDFLRDDSTRSEWDILSNGGVVQEMAHIANGRDHGNAVSLLRVNNANSNQSNMLILQECCTDATGSYVIYAPVDVVAMNVVLNGGDPDYVALLPSGFAILPDGPDGGGGSLLTVAFQILVDSVPTAKLSLGSVATVNSLIACTVERIKAAITGDNGVAPPCPR
>Os08g08820
MTPARRMPPVIGRNGVAYESPSAQLPLTQADMLDSHHLQQALQQQYFDQIPVTTTAAADSGDNMLHGRADAGGLVDEFESKSCSENVDGAGDGLSGDDQDPNQRPRKKRYHRHTQHQIQEMEAFFKECPHPDDKQRKELSRELGLEPLQVKFWFQNKRTQMKNQHERHENAQLRAENDKLRAENMRYKEALSSASCPNCGGPAALGEMSFDEHHLRVENARLRDEIDRISGIAAKHVGKPPIVSFPVLSSPLAVAAARSPLDLAGAYGVVTPGLDMFGGAGDLLRGVHPLDADKPMIVELAVAAMDELVQMAQLDEPLWSSSSEPAAALLDEEEYARMFPRGLGPKQYGLKSEASRHGAVVIMTHSNLVEILMDVNQFATVFSSIVSRASTHEVLSTGVAGNYNGALQVMSMEFQVPSPLVPTRESYFVRYCKNNSDGTWAVVDVSLDSLRPSPVQKCRRRPSGCLIQEMPNGYSKVTWVEHVEVDDSSVHNIYKPLVNSGLAFGAKRWVGTLDRQCERLASAMASNIPNGDLGVITSVEGRKSMLKLAERMVASFCGGVTASVAHQWTTLSGSGAEDVRVMTRKSVDDPGRPPGIVLNAATSFWLPVPPAAVFDFLRDETSRSEWDILSNGGAVQEMAHIANGRDHGNSVSLLRVNSANSNQSNMLILQESCTDASGSYVVYAPVDIVAMNVVLNGGDPDYVALLPSGFAILPDGPSGNAQAAVGENGSGSGGGSLLTVAFQILVDSVPTAKLSLGSVATVNSLIACTVERIKAAVCRDSNPQ
>Os08g19590
MNGELKLMASYVSKLKFILQKDQQQEPHTANLLVLLGSSNQDKRNGLSQGENRMDTCTRKKPRRYQLLTMQQKETLNRAFQSCPNPDRNDLKKLAKELNMTETQIKYWFQNCRTKMKKFKNNEERKLLQKENEELKKENAELRNRMKNSTCRACDLPLFHIDCRHWENPMLNKGNHGVTSNLIPQAVSSLLPSSSGFVASGSNLSSNAVLMPVSAMPSSVLQPAPAVSGANFPILHNLSANANDGYTEKNVLLDLANRAMEEFFSLMKENESLLVKKKENGPLWLPHMDILGVESLNYQEYLAKSRTIGQKPVDFKVVVTRDTAIVNGSCVDLVKSLLDANRWRELFPGIVASANTTKIISTGPSNLHDGLLQLMRAELQVMSPEVPVCDVTFLRQSVQFGSGLWCVVDVSIDTILPGESKTAQSSVQTSSTAARRMEVRLLPSGCVIEEMENGYSKVTWMVHAAYDERAVPVLYHSLLRSAKALGACRWVASLQRHSQFLSGLHKYIFCPDSTMTEVVMRRKVLYLVKQMTSSFTGLFASMSKATLQDGDDTHFAHQIVGGATGEPAGLLLSATTTIWLPGVNPRHVYDHLRDEQCHGEWRCLLGEQLHQGNALPYGAPLNGETVPEFYRMVNGLHEGHAISLISPREMGGNISNTLLLQEARTDLSGSLIVYARTDVNTVHSIMNSGLNPATVFLVSSGCAILPDCLESFPLHPAATADQAGTSSAAIASRSETGGSFVTVTYQMFFSSQGGAAPASSSIHQGRDALKKATDIFKVVLDTLTVA
>Oshox5
MDPGRVVFDSGVARRACPGGAQMLLFGGGGSANSGGFFRGVPAAVLGMDESRSSSSAAGAGAKRPFFTTHEELLEEEYYDEQAPEKKRRLTAEQVQMLERSFEEENKLEPERKTELARRLGMAPRQVAVWFQNRRARWKTKQLEHDFDRLKAAYDALAADHHALLSDNDRLRAQVISLTEKLQDKETSPSSATITTAAQEVDQPDEHTEAASTTGFATVDGALAAPPPGHQQPPHKDDLVSSGGTNDDGDGGAAVVVFDVTEGANDRLSCESAYFADAAEAYERDCAGHYALSSEEEDGGAVSDEGCSFDLPDAAAAAAAMFGAAGVVHHDAADDEEAQLGSWTAWFWS
>Oshox27
MELGLSLGDAVTVADGGRLELVLGLGVGVGAGVRRGEEEERGRREDVVGAGRWAAMAAASPEPSVRLSLVSSLGLHWPSETGRSEAAARGFDVNRAPSVAAGAPGMEDDEEGPGAAPALSSSPNDSGGSFPLDLSGQGLRGHAEAAAQGGGGGGGGERSSSRASDDDEGASARKKLRLSKEQSAFLEESFKEHSTLNPKQKVALAKQLNLRPRQVEVWFQNRRARTKLKQTEVDCEYLKRCCETLTEENRRLHKELAELRALKTARPFYMHLPATTLSMCPSCERVASNPATASTSAPAAATSPAAAPTAAARTAVASPEPHRPSSFAALFAAPLGFPLTAAQPRPPPPASNCL
>Oshox20 
MRSPAALLPVVADGGGGVGVEEEMDVDEDMAMCGGRGGGGGEKKRRLSVEQVRALERSFETENKLEPERKARLARDLGLQPRQVAVWFQNRRARWKTKQLERDYAALRQSYDALRADHDALRRDKDALLAEIKELKGKLGDEDAAASFSSVKEEEDPAASDADPPATGAPQGSSESDSSAVLNDAEILPHKPAPAAAADAAASEETEAVVTGAALLHHAEVFFHGQLLKVDDDEAAFLGDDGAACGGFFADEHLPSLPWWAEPTEQWTT
>Oshox25
MAASSEVSIDPDQWFYIYSLERVAYVCERVGSPVMEEAELRRRRRKRPFLTTTHDELELQMEDLVDELYGVDEQGSSSAAARKRRLTAEQVRALERSFEEEKRKLEPERKSELARRLGIAPRQVAVWFQNRRARWKTKQLELDFDRLRAAHDELLAGRTALAADNESLRSQVILLTEKLQANGKSPSPSPAPAEQTAVPAAPESAKSFQLEEGRRLYDAAGSTTTTNGGGGGVAMPAARVAAARAASNDSPESYFAGARSPPSSSEDDCGGAGSDDDYPSSSVLLPVDATLVGDAFEHAVAATVAADEEAPLNSWEWFWN
>Oshox11
MELGLSLGEAMADAGRELVLGLGMGRREEAAEAGRRDHEVRRELEFGSMSSRCGGSSPEPTVRLTLLPMVPGLGLPWPPPPPPSSESRHLEASTRGFDVNRPPSSGGGGGGGGAEEEQDDVAGAALSSSPNNSAGSFPMDDFSGHGLGGNDAAPGGGGGDRSCSRASDEDDGGSARKKLRLSKEQSAFLEESFKEHSTLNPKQKLALAKQLNLRPRQVEVWFQNRRARTKLKQTEVDCEYLKRCCETLTEENRRLQKELAELRALKTVHPFYMHLPATTLSMCPSCERVASNSAPATASSAATSSTAAPPAAPSSGGIAATSSSAAAAAAPDHRPSSFAALFSSPRGFPLSVAPQAQPPTSS
>Oshox4
MKRPGGAGGGGGSPSLVTMANSSDDGYGGVGMEAEGDVEEEMMACGGGGEKKRRLSVEQVRALERSFEVENKLEPERKARLARDLGLQPRQVAVWFQNRRARWKTKQLERDYAALRHSYDSLRLDHDALRRDKDALLAEIKELKAKLGDEEAAASFTSVKEEPAASDGPPAAGFGSSDSDSSAVLNDVDAAGAAPAATDALAPEACTFLGAPPAAGAGAGAAAAASHEEVFFHGNFLKVEEDETGFLDDDEPCGGFFADDQPPPLSSWWAEPTEHWN
>Os09g35760
MSFGGMFDGAGSGVFSYDAGGGGGGGGVHNSRLLPTPPVPKPGGGFAAPGLSLGLQTMDGSQLGDVNRSLAMMGNGGSGSGGDGDSLGRGREEENDSRSGSDNLDGASGDELDPDNSNPRKKKKRYHRHTPQQIQELEAVFKECPHPDEKQRMELSRRLNLESRQVKFWFQNRRTQMKTQIERHENALLRQENDKLRAENMTIREAMRNPMCASCGGAAVLGEVSLEEQHLRIENARLKDELDRVCALAGKFLGRPISSISSPGPPSLQACSGLELGVGSNGGFGLGALGASAAMQSIPDLMGGSSGLTGGPVGSAAMRLPAGIGGLDGAMHAAAADGGAIDRAVLLELALAAMDELVKVAQMDEPLWLPSLDGGFETLNYDEYHRAFARVVGQCPAGYVSEATRESGIAIISSVDLVDSLMDAPRWSEMFPCVVARASTTDIISSGMGGTRSGSIQLMHAELQVLSPLVPIREVVFLRFCKQHAEGLWAVVDVSVDAVLRPDQNGGGGSSSSSYMGCRLLPTGCIVQDMNNGYSKVTWVVHAEYDETAAHQLYRPLLRSGQALGARRWLASLQRQCQYLAILCSNSLPARDHAAITPVGRRSMLKLAQRMTDNFCAGVCASAAQKWRRLDEWRGEGGGGGGGGGGDGEDKVRMMARHSVGAPGEPPGVVLSATTSVRLPGTLPQRVFDYLRDEQRRGDWDILANGEAMQEMDHIAKGQHHGNAVSLLRPNATSGNQNNMLILQETCTDSSGSLVVYAPVDVQSMHVVMNGGDSAYVSLLPSGFAILPDGHNNGASPSPAEVGSGASPNSAAGGGGGSNNTGSLVTVAFQILVNNLPTAKLTVESVDTVSNLLSCTIQKIKSALQASIISP
>Oshox6
MDGEEDSEWMMMDVGGKGGKGGGGGGAADRKKRFSEEQIKSLESMFATQTKLEPRQKLQLARELGLQPRQVAIWFQNKRARWKSKQLEREYSALRDDYDALLCSYESLKKEKLALIKQLEKLAEMLQEPRGKYGDNAGDDARSGGVAGMKKEEFVGAGGAATLYSSAEGGGTTTTTTAKLMPHFGSDDVDAGLFLRPSSQHHPPPPHAGAGFTSSEPAADHQSFNFHSSWPSSTEQTCSSTPWWEFESE
>Oshox15
MAQDDEDVGLALGLSLGSGGHRRQRESRDEAPSSAAASLLTLRLPAESGGQPQVVVKREVVRAEEEEYEYEYERALYSSSAAAADDDEGCNSRKKLRLSKEQSALLEDRFKEHSTLNPKQKVALAKQLNLRPRQVEVWFQNRRARTKLKQTEVDCELLKRCCETLTEENRRLHRELQQLRALTHSTAAGFFMATTLPVPAATLSICPSCERLATAAAAGASPTAAADRTNKPTAPHLFSPFAKSAAC
>Oshox8
MKRPSCRGSSMAIIHDTSDQQEDNMRSYMDGGGAAAYEEEEEEVEDDDGGGGGGGGGGGGGLGEKKRRLAAEQVRALERSFEADNKLDPERKARIARDLRLHPRQVAVWFQNRRARWKTKQIERDFAALRSRHDALRLECDALRRDKDALAAEIADLRDRVDGQMSVKLEAVAADEHQPPPPPPPPPLAYNSKVVDGSTDSDSSAVFNEEASPYSGAAIDHHHHQTPASYDTAGFTSFFAPSTTLTSSLSFPSMFHASSHFDGHQELLVGGGGAGAVADADLGGAGFFAGDEHAGGLSWYGAEGW
>Oshox23
MASNGAAAGAMAPFFPPNFLLQMQQPLPLHHQHLQDHAHGGHGGHHLLPPPPPSLSPFLPDLAMDAPPPPMYEASGGDGGGGGAASEDEEDGCGGGGGGGGGEKKRRLSVEQVRTLERSFESGNKLEPERKAQLARALGLQPRQVAIWFQNRRARWKTKQLEKDFDALRRQLDAARAENDALLSLNSKLHAEIVALKGGAAAAGGGGSSCRQEAASELINLNVKETEASCSNRSENSSEINLDISRPAPPPPPPPANESPVNRGIPFYASIGRGGAGGVDIDQLLLRGGHSPSPAAVTTPPPPKMELGITGNGGGADAAAAGAGSFGGLLCGAVDEQPPFWPWADGHHHFH
>Oshox9
MAAAVAMRSGSGSDGGGGGYDKAGMDSGKYVRYTPEQVEALERVYAECPKPSSSRRQQLLRDCPILANIEPKQIKVWFQNRRCRDKQRKEASRLQAVNRKLTAMNKLLMEENERLQKQVSQLVHENAYMKQQLQNPSLGNDTSCESNVTTPQNPLRDASNPSGLLTIAEETLTEFLSKATGTAVDWVPMPGMKPGPDSFGIVAVSHGCRGVAARACGLVNLEPTKIVEILKDRPSWFRDCRSLEVFTMFPAGNGGTIELVYMQMYAPTTLVPARDFWTLRYTTTMEDGSLVVCERSLSGSGGGPSTASAQQFVRAEMLPSGYLVRPCEGGGSIVHIVDHLDLEAWSVPEVLRPLYESSRVVAQKMTTAALRHIRQIAQETSGEVVYALGRQPAVLRTFSQRLSRGFNDAISGFNDDGWSVMGGDGIEDVIIACNAKKVRNTSTSANAFVTPGGVICAKASMLLQSVPPAVLVRFLREHRSEWADYNFDAYSASSLKTSSCSLPGLRPMRFSGSQIIMPLAHTVENEEILEVVRLEGQALTHDDGLMSRDIHLLQLCTGIDEKSMGSCFQLVSAPIDELFPDDAPLISSGFRVIPLDMKTDGTPAGRTLDLASSLEVGSTAQPTGDASMDDCNLRSVLTIAFQFPYEMHLQDSVATMARQYVRSIVSSVQRVSMAISPSRSGLNAGQKIISGFPEAPTLARWICQSYQFHLGVELLRQADDAGEALLKMLWDYEDAILCCSFKEKPVFTFANEMGLNMLETSLVALQDLSLDKIFDEAGRKALYNEIPKLMEQGYVYLPGGVCLSGMGRHVSFEQAVAWKVLGEDNNVHCLAFCFVNWSFV
>Oshox1
MEMMVHGRRDEQYGGLRLGLGLGLSLGVAGGAADDEQPPPRRGAAPPPQQQLCGWNGGGLFSSSSSDHRGRSAMMACHDVIEMPFLRGIDVNRAPAAETTTTTARGPSCSEEDEEPGASSPNSTLSSLSGKRGAPSAATAAAAAASDDEDSGGGSRKKLRLSKDQAAVLEDTFKEHNTLNPKQKAALARQLNLKPRQVEVWFQNRRARTKLKQTEVDCELLKRCCETLTDENRRLHRELQELRALKLATAAAAPHHLYGARVPPPTTLTMCPSCERVASAATTTRNNSGAAPARPVPTRPWPPAAAQRSSA
>Os10g42490
MRRMFGDCQVLSSMAAMAGAASSADALFASPLIPNPALAGFMSSSAAMPFHHFSNAAATLIPKEEGLMGGLHVAKDEGMDLEMDMELSGGSGSAHLDGLLSFADVDDDHKPQHSGHDQPPDAAQPSGAAGGNAKKKRYHRHTAHQIQQMEALFKECPHPDDKQRLKLSQELGLKPRQVKFWFQNRRTQMKAQQDRADNVILRAENENLKSDNFRLQAAIRNVVCPNCGHAAVLADMSYEEQQLRIENARLKDELDRLACIATRYGGGGGRQPVLSTSALSCISAPPPVLMPPLDLDMNVYSRHFAEQAPVMGCGDLIPPPVVPQHDGAAAYMGAMMAPVQEQDKQLVVDLAATAADQLARMCRAGEPLWVRQRGAEVMAVEEHARMFSWPVDGAKQGDGGAVARAEGTRDNAVVIMNSINLVDAFLDANKWMELFPSIVCKARTIQIINHGAASGHLGSGTLLLMQAEVQFLSPLVAAREVVFFRYCVHNADEGSWAIVDFPAEGFEEGLLQASVVRCRRRPSGCIIQDMPNGYSRVVWVEHMEMVGEEKPLQPVFRDYVASGAAFGATRWLSILQRQCERLASELARNIADLGVIRTPEARTNMMKLSQRMITTFCANISASGTQSWTALSDSTQDTIRVTTRKNTEPGQPSGVILTAVSTSWLPFTHQQVFELLADEQQRCQLEILSNGGSLHEVAHIANGSHPRNCISLLRINAASNSSQNVELLLQESSTHPDGGSLVVFATVDVDAIQVTMSGEDPSYIPLLPLGFAIFPATSPSPAAAPTISSSTTTTTGNGNGETSSTPPRNSSSNNNNADELLPPNGCLLTVGMQVLASAVPSAKLNLSSVTAINSHVCNAIHQITAALKSSAGGAGGEPASDQ
>Oshox33
MAAAAVGGRGERLSSSSPTAAAPQVDAGKYVRYTPEQVEALERVYTECPKPSSLRRQQLIRECPILSNIEPKQIKVWFQNRRCREKQRKEASRLQTVNRKLNAMNKLLMEENDRLQKQVSRLVYENGYMRTQLHNPSAATTDTSCESVVTSGQHHQQQNPAVLHPQRDANNPAGLLAIAEETLAEFMSKATGTAVEWVQMVGMKPGPDSIGIIAVSHNCSGVAARACGLVSLEPTKVAEILKDRPSWYRDCRCVDIIHVIPTGNGGTIELIYMQTYAPTTLAAPRDFWTLRYTSGLEDGSLVICERSLTQSTGGPSGPNTPNFIRAEVLPSGYLIRPCEGGGSMIYIVDHVDLDAWSVPEVLRPLYESPKILAQKMTIAALRHIRQIAHESSGEIPYGAGRQPAVFRTFSQRLSRGFNDAVSGFPDDGWSLLSSDGSEDITISVNSSPNKLVGSHVSPNPLFSTVGGGILCAKASMLLQNVPPALLVRFLREHRSEWADPGVDAYSAASLRASPYAVPGLRTSGFMGSQVILPLAHTLEHEEFLEVIRLEGHGFSHDEVLLSRDMYLLQLCSGVDENATSASAQLVFAPIDESFADDAPLLPSGFRVIPLDTKMDGPSATRTLDLASALEVGPGGASRASVEASGTCNRSVLTIAFQFSYENHLRESVAAMARSYVRAVMASVQRVAVAIAPSRLGPQIGMKHPPASPEALTLASWIGRSYRAHTGADIRWSDTEDADSPLALLWKHSDAILCCSLKPAPMFTFANNAGLDILETTLVNLQDISLEMILDDEGRKALCSEFPKIMQQGFTYLPGGVCKSSMGRQASYEQAVAWKVLSDDDAPHCLAFMLVNWTFM
>Zmhdz1
MESGRLIFNAPGSGAGQMLFLDCGAGGGPGGGLLHRGGRPMLGLEEGRGVKRPFYTSPDELLEEEYYDEQLPEKKRRLTPEQVHLLERSFEEENKLEPERKTELARKLGLQPRQVAVWFQNRRARWKTKQLERDFDRLKASFDALRADHDALLQDNHRLRSQVVSLTEKLREKEATEGDANGAAAALPAVGVVRASVADDVEEPEPEPEPEAEAAAFEERQVKSEDRLSTGSGGSAVVDAADALLYNGRIGGAAVDSSVESYFPGAEVQDQYHGCGTMGPVTHGAGGIQSDDDDGAGSDEGCSYYADEEAAAAFLSEHTHHADGDDEDAGQVSWWWMWN
>Zmhdz10
MSWRECVRNEDLSPCACVFPDDGYGVLGMEADVDVDVDEEMMAFGGGGGGEKKRRLSAEQVRALERSFEVENKLEPERKARLARDLGLQPRQVAVWFQNRRARWKTKQLERDYAALRRSYDALRLDHDALRRDKDALLAEIRELKAKLGDDEDAAASFTSVKAEPAASDGPAPAGVGSSEISDSSAVLNDADPPVAEAPAPAPEVQGTLLVAPAGPVAGAAAANHGGVFFHGSFLKVEEDETGLLDDDGPCGGFFAVEQPPAMAWWNEPAEHWN
>Zmhdz11
MRPMASNGMASAPSPFFPPNFLLQMQQTPSDHEHQEQHHHHHHHKHHLAAPPLHPHHNPFLPSSQCPSLQDFRGMAPIMLGKRPMYGADVQVVGGEEVNGCGGVNEDELSDDGSQAGGEKKRRLNVEQVRTLEKNFELGNKLEPERKLQLARALGLQPRQVAIWFQNRRARWKTKQLEKDYDALKRQLDAVKADNDALLSHNKKLQAEILSLKGREAGGSSELINLNKETEASCSNRSENSSEINLDISRAPASEAPLDPTPPPGAGGGGMIPFYPPSVGGRPASAAGVDIDQLLHTSAPKLEQHGSGGAVVVQAAETASFGNLLCGVDEPPPFWPWADHQHFH
>Zmhdz12
MDGAEDDGTEWMMHGAGGKGKGGGALDKNKKRFSDEQTKSLESMFATQAKLEPRQKLQLARELGLQPRQVAIWFQNKRARWKSKQLEREYSALRDDYHALLCSYESLKDEKRALLKQLEKLAEMLHEPPQGKYYGGNADDVRSGGVGGTKEEEESTDACAGAALYSSECAGGGRFIAHFLADDDVGAALFRPPSSPQPTAGLLTSSGPPEHQPFQFHSGCCWPSSSAEQTCSGSQWWELESLSE
>Zmhdz13
MKPMATNGMAPSFYPANFLLQMQQALPHHYQQQEQHHEGHDDEDHEAAHHLLAPPPAALVSPFLHDFGGAMAAAPPPPMLAGGFGGKRMYPDVGGMAGDDSHHLHAEPQQQQEQQASDDEEEGSAAVGGGERKRRLSVDQVRTLERSFEVANKLEPERKAQLARALGLQPRQVAIWFQNRRARWKTKQLEKDYDALRRQLDAARAENDALLSHNKKLQAEIMALKGGGGGGGRQEAASELINLNVRETEASCSENNSSEINGLDVSRPDPAAGESPAMNSYRGGLPFYASAAARADIHHQLLHSGGQPSPAAAAPPKMELAPGSPPATAGGGGGTFGSLLCGAAVDEPPPFWSWADGHHTCFQ
>Zmhdz14
MKRQSKRPTASRESPETGEKQKLAFAEEEAPPARKVEPDDEAEMDEDEDELGPGLGGGRAARSPCGLGEKKRRLALEQVRALERCFETDNKLDPDRKARIARDLALQPRQVAVWFQNRRARWKTKTLERDFAALRARHDALRADCDALRRDKDALAAEIRELRQKLLPKPEATVKLEATTGNDTAEERRQATAGAPPAGACKDGSSDSDSSVVFSDVEASPYSGGAAFEPPALAGLGAPFLDTSVAPTGCSSPPVFVETKWQQHGPTQYPFPFDSYKACAGYGFTEEWLASSDLIGSDGGAAGFFSEDHASSLNFNWCPSGIQGWE
>Zmhdz15
MGCEEEERLLFPSFVFPESFAEAATPGSGGEQKKARQRRRRKPRPAEGGEGADEQARKRRLSDDQARFLELSFRKERKLETPRKVQLAAELGLDAKQVAVWFQNRRARHKSKLMEEEFSKLRAAHDAVVLHNCHLETELLKMKDRLAEVEEEKTKLVAAAAAAAGGAAGAGSSSPSSSSFSTVTHHPAAALQVGQFGVEPEEAADLAYMTEYAYNSYMNMMDLAPAYFGGVVYDYDHFN
>Zmhdz16
MKRPTSRGSSMVSGQATTDLQEDSCRSMEPHGVDGDATAAAERDDVDAGAYDEEVDEEEELAGSRGGLGEKKRRLAADQVRALERSFEVDNKLDPERKARIARDLSLHPRQVAVWFQNRRARWKTKQIERDFAALRVRHDALRVECDALRRDKDALAAEIKELRGMVEKQMEVKLESAAEELLPVATRSAAAAAVYNKDGSTDSDSSAVFNEEASPYPYSGAALDHQQQQETSHPLGFTGFTSFLTSSFPSVYHGDSHLDQEADGFFSAAAAGDGFFAEEQSAGIGSWYGGEGW
>Zmhdz17
MAAWVSCLHLWPLSLSLSLSLSTPSLTPVLQSCSARKEIGITANSFVRATRLLLFQDPCRSLTIESPPFPNPFQSSAAKCRSQMKRQSKRPTASRDSPETGTVDKQLALAESLTARKTEPDELGEKKRRLAPDQVRALERCFEADNRLDPDRKARVARDLALNPRQVAVWFQNRRARWKAKALHRDFAALRARHDALRRDKDALAAEIRELRQKLAEPAAVKTEATGSDTAEARPTTTTTAGAPAPPAGGCKDGSSDSDSSVVLNDDVDASPYSGAAFEQPGAFAGFGAPFLAASAAAAPPPTGCSSPPVFETKWQHGPTTYAFESYKSCCAGYGFTEEWLASSDVVGSDGAAGFFSEDHASSLNFSWCASGAQDWE
>Zmhdz18
MLLLLSNLCLSLLAPLLPPHLPPFLVPVPVHWLAMGSTSPSGLELTMAVPGLSSSSGSEGFGCNNNNGSGNGNNMRDLDMNQPASGGEEEEFPMGSVEEEEDERGGAGGPHRAKKLRLSKEQSRLLEESFRLNHTLTPKQKEALAVKLKLRPRQVEVWFQNRRARTKLKQTELECEYLKRCFGSLTEENRRLQREVEELRAMRVAPPTVLSPHTRQPLPASALTMCPRCERITAATAARTPRPPPAASPFHPRRPSAAF
>Zmhdz19
MMPQASASLDLGLSLGLTLTSQGSLSSSTTTAGSSPWAAALSSVVADVARARGDAYAQHHAGAAMTMRASTSPDSGDTTTAKREREGELERTGSGGVRSDEEDGADGGAGGRKKLRLSKDQAAVLEECFKTHSTLNPKQKVQLANRLGLRPRQVEVWFQNRRARTKLKQTEVDCEYLKRWCDRLADENKRLEKELADLRALKAAPPSSAAAQPASAAATLTMCPSCRRVAAAASHHHQPPPPQCHPKPTVAAGGGSVVPRPSHCQFFPAAAVDRTSQGTWNTAAPPLVTRELF
>Zmhdz2
MDPSAVSFDSGGTRRGGGAQMLLFGGGGSANSNGFFRGVPMAVLGMDDATRVGKRPFFTTHEELLEEEYYDEQAPEKKRRLTAEQVQLLERSFEEENKLEPERKTELARRLGMAPRQVAVWFQNRRARWKTKQLETDYDRLKAAYDALAADHQGLLADNDNLRAQVISLTEKLQGKETYPSATTAAQEVDQPDEHTAVSGTEELLAQQLKDNLHSSGDCTGHGTLSSEEDDGGVVSDEGCSFALPDAMFAAGFTHHGAEEVQLANWTSMFWN
>Zmhdz20
MADSGSDLVLGLGMGVGVRREEETQRGRRDREARRELEFETGRCARPSPEPAVRLTLLPGLVPSLGLPWPLSSETNREVSTRGFDDVNRALSVAGAGAEEDEAAVAAATAAASSSPNNSSGSFAMDISAQGQGQGQDQAAPAADRACSRASDEDDGGSARKKLRLSKEQSAFLEESFKVRATPNPKQKLALARQLNLRARQVEVWFQNRRARTKLKQTEVDCEHLKRCCETLTGENRRLHKELAELRALKAVRPLLHMHLPATTLSMCPSCERVASTSSAAPAAPAPASPSPAAGAGIAASAPDPDQRPSSSFAA
>Zmhdz21
MAPQSLDLGLSLGLGVAAFQPSFCHPAGNDAAEREASPTADERERRCSPAGSPTSSGSGKRVAAERSAGSGSGDEDDDGGARKKLRLSKDQAAVLEECFKTHHTLTPKQKAALASRLGLRARQVEVWFQNRRARTKLKQTEVDCEYLRRWCEQLAEENRRLGKEVAELRALSAAPAPAAPLTALTMCLSCRRVSSSSCSSSPPNTHAHAAAAGTGRSVAAAAATTLPAHRQFLCGFRDGGAAAAAVYGTSSALAKALRAAR
>Zmhdz22
MYSCTRAMEEEGVGKSWLGLGIGGGGDLMKRNNRPPVQLDDLLSFPPQSVAAASKKQAEKGGGGRKRHKIVVTADEDGRQSPHGGARKKLRLTKAQSTLLEDTFRAHNILSHAQKQELARQVNLSARQVEVWFQNRRARTKLKQTEADCEVLKRYCERLTGENQRLRLELAQLQRSPAAEEAGFYVQSSFPFPPLATAMASVCPSCDKVVAVTSGKSSTSYSS
>Zmhdz23
MEEEGVGKSWLALGIGGGDLMKRNNRPPVQFDLLFPPQSVKEEGAASKKAEKGGGRKRLKVVTADEDGRQSPHGGPGPSDGSGAGARKKLRLTNEQSTLLEDTFRAHNILSNAQKQELARQVDLSARQVEVWFQNRRARTKLKQTEVDCEILKRCCESLTGENQRLRLELAQLQRSAAAAAEAGLYVQSSFPPLATATATASVCPSCDKIEQSRFIFCLVKE
>Zmhdz24
MSSLTTAASSSSSMEEHCYSVSAEEVVGTHLSLGIGGGGGGGDKRMLTTLPPSRTVVQLFGEVLSVQDGDEAQALRHHHTGRPTAASRKKKRRDAAAGGASATDAAANGHHHQSKKTKTTAARRDDGGGGGGGGRKKLRLTAAQATLLEDSFRAHNILSHGEKQELARQAGLSARQVEVWFQNRRARTKLKQTEVDCDLLRRWCARLSDDNDRLRRDLADLRRAAAASAGLGAVVCCASCGADRQLALAAAADNVLPSVASPSHSPHLT
>Zmhdz25
MDIMALNARDEEQYGNNHLGLGLSLSLGLGVATAAPVEVEPPPPPRQQQQRAISVAPITSLPAPQWWKWNGPGLFFGTTMDQQQQPAAARHGHEMPFLRGVDVNRAPAGDTRRGSCSEDDEEPGGASSSPNSTLSSSLSGKRAAPARSGGEVADHTPRAGGGSDDEDSGGGSRKKLRLSKDQAAVLEESFKEHNTLNPKQKAALAKQLNLKPRQVEVWFQNRRARTKLKQTEVDCEFLKRCCETLTEENRRLQREVAELRVLKLVAPHHYARMPPPTTLTMCPSCERLASASASADQAGRAGPCWGPLPVFVDGPARRP
>Zmhdz26
MLPCLLPFAGPLTCARQTAVPKGQNQARVLAACSVTRLAELSHSHAVATLSPQLLLHNARSSICRRYKPSLPSLYYGRLLLLLLVGVELFLGAGMELGLSLGDAAVPDAGRAAPELGLGLGVGIGSNAAGTGRGSKAAGTTGTTGWWAAPATPESAVRLSLVSSLGLQWPPPDGGICHVGRDEAPARGFDVNRAPSVAGSALALEDDEEEPGAAALSSSPNDSAGSFPLDLGGPRAHAEGAAARAGGERSSSRASDEDEGASARKKLRLSKEQSAFLEESFKEHSTLNPKQKAALAKQLNLRPRQVEVWFQNRRARTKLKQTEVDCEYLKRCCETLTEENRRLHKELAELRALKTAPPFFMRLPATTLSMCPSCERVASGPSPASTSAPASSTPPATAATTAISYAAAAAAPVRADHRPSSFAALFAATRSFPLASQPRPPAPASNCL
>Zmhdz27
MTSPLLVSYPSSILDMELELSLGDSRAPAKSASTPAALTPIHAGAGGEGHELALELGVGAAKRAEQDNQKTPVQPEHVQEEEEEEETCPYSESPAELSLIGCPLLPAASAEIGSVNSSEVCVRRGFGVDAVLVDGGDAAQGRPALSTSFLPSEFLVRRQADDQEAAAEDEEMSGVGGGARKKLRLSKEQSAFLEDSFKAHSTLTPKQKSDLAKRLKLRPRQVEVWFQNRRARSKLKQTEVDCEYLKRWCEKLAQENRRLQREVAELRRLCSAAYPFYGAAAGFGVATARVCPSSCDNDVSEAAISGAPSAAAPPPSTLFASWPPHFGPFTVVVPPLLRRQPSATTS
>Zmhdz28
MYSTREEEGVGKSWLGLGIGGGSGGCDLMQRNNRPPVQFDLLFPPQGVVEGVAASKKAEKGGGGRKRLKVVTGTADEDGQQPPGARKKLRLTKAQSTLLEDTFRAHSILSNAQKQELARQVDLSARQVEVWFQNRRARTKLKQTEADCEILKRCCESLTGENQRLRLELAQLQGSEAGLYLQSSFPPLAAAMASVCPSCDKVITVASGGETSGRSSTSYSS
>Zmhdz29
MAPQSLDLGLSLGLGVAAFQPSSFCHPGNAVVVPAAAEREASPAAAEERERRCSPAGSPVSSGSGSGNKRGAAERSAGAGAGSGDEDDDGAARKKLRLSKDQAAVLEECFKTHHTLTPKQKVALASSLGLRPRQVEVWFQNRRARTKLKQTEVDCEYLKRWCEQLAEENRRLGKEVAELRALSAAPAAPLTTLTMCLSCRRVASSSPPSSSSSPNIPGAAAASGGSMASPAAAAATLPAHRQFFCGFRDAGAAAAAYGTASSGLAKPVRAAR
>Zmhdz3
MHPSAVSFDSGDGRRRGGAQMLLFGGGGSANSNGFFRGVPMAVLAMDDATRVGKRPFFTTHEELLEEEYYDEQAPEKKRRLTAEQVQLLERSFEEENKLEPERKTELARRLGMAPRQVAVWFQNRRARWKTKQLETDYDRLKAAYNALAADHQGLLADNDSLRAQVICLTEKLQGKETSLSATIAAQEVDQPNEHTTGTEKLLAQQLKDDLHSSCGCTGHGALSSEEEDGGVVSDEGCNFDLPDAMFAVGVTNHGAEEAQLANWTSWFWN
>Zmhdz30
MAQEDVHLDDAGLALGLSLGGGGGGGASAAARHGTSRSRLSTEAPRTLEPPSLTLSMPDEATATATGGSGGSGGAARSVSSRSVEGVKRERVDDAEGERASSTAAAARAGAGAEDDDDGSTRKKLRLTKEQSKLLEDRFKDHSTLNPKQKIALAKQLKLRPRQVEVWFQNRRARTKLKQTEVDCELLKRCCESLSEENRRLQRELQELRALKQLAGPHPHQAPSSSPAAATQGVPVPVPVPPPLYVQMQMQLPMPAATLSLCPSCERLRGGPKAEPDRPQAATHRFFNPFTHSAAC
>Zmhdz31
MEKEEGFGKSWLGLGIGGGGRDLNLMKRSRPLRPVRLDLLFPPSVEGGEAAARSRKAGAGALRNMSLKQVAGDDDGGQSSHGGPSPSDDDDGAGARKKLRLTTEQSKLLEDTFRAHNILSHAQKHEVARQVDLSARQVEVWFQNRRARTKLKQTEVDCETLRRWRESLADENLRLRLELEQLQRWATAAAVCFLNQFFTCSNPDNVQKEVPSDLEELYLERQNPSNPDNVQKEVPSDLEELYLQRQNPSFLLVVILITYRKKSQVILKNYTFNGKIQGYKVLMEPVVLNRERAAADRLKRLPM
>Zmhdz32
MEQEEVGLALGLSLGSGHHHQELKPQHPSHPCAALLEPSLSLSGPATKDDGPTAPVRRFAAVKRELQTMEGNDDEATGRVLVYSVASSAVVTADDDEGCNSSRKKLRLSKEQSALLEDHFKEHSTLNPKQKAALARQLNLSPRQVEVWFQNRRARTKLKQTEVDCEILKRCCETLTEENRRLHRELQQLRALSHPHPHPAAFFMPTAAAAALSICPSCQRLVATGASAAAATTAGADNKPKAGGPGGRAPHVFSPFTNSAAC
>Zmhdz33
MELALSLGETMADAGRDLMLGLGMGVGVRREEEAQRGRRDREVRRELEFTARSARSSPEPAVRLTLLHGLGLPWPPPPSSETNRHLEASARGFDVNRAPSLSAAGGAAEEDEEQDEAAAAAASSSPNNSASSFPTDFSAQGQVAPGADRACSRASDEDDGGSARKKLRLSKEQSAFLEDSFKEHATLNPKQKLALAKQLNLRPRQVEVWFQNRRARTKLKQTEVDCEYLKRCCETLTEENRRLQKELSELRALKTVHPFYMHLPATTLSMCPSCERVASNSAPAPASSPSPATGIAAPAPEQRPSSFAALFSSPLNRPLAAQAQPQPQAPANS
>Zmhdz34
MMERVEDLGLSLSLSSSLASPRTHHVATMLLRAPEKRFLEMPLLLPAKRTTEVTGEDGLRGGSDEEDGGCGIDGSRKKLRLSKDQSAVLEDSFREHPTLNPRQKAALAQQLGLRPRQVEVWFQNRRARTKLKQTEVDCEYLKRCCETLTEENRRLQKEVQELRALKLVSPHLYMHMSPPTTLTMCPSCERVSSSNGNSAAATAAARARAGAGAGAIVCHPIDRATST
>Zmhdz35
MAQEDVHLDDAGLALGLSLGSGSGGASGAARHGGISRRLSREVRLPSPHPLEPSLTLSLPDEATATGSGGGGAAHSVSSLSVAGVKRERVDDAEGERASSTAALPRACAGAEDDDDDGSTRKKLRLTKEQSALLEDRFKEHSTLNPKQKVALAKQLKLRPRQVEVWFQNRRASRARRTKLKQTEVDCELLKRCCESLTEENRRLQRELQELRALKFAPHPQAPPSSATQAGAAAGVVPAPPPPLYMQMQMPAAATLSLCPSCDRLAGPGAAAKAEPRPKAAATHHFFNPFTHSAAC
>Zmhdz36
MVTAKEAAAAAAAMDASKYVRYTPEQVEALERLYYECPKPSSLRRQQLVRDCPVLASVDPKQIKVWFQNRRCREKQRKESSRLQAVNRKLTAMNKLLMEENDRLQKQVSQLVYENGYYRQQTQSAGLATTDTSCESVVTSGPQNVAAVLPQAQPRDAGPAGLMSIAEETLTEFLSKATGTAVEWVQMPGMKPGPDSIGIIAISHGCPGVAARACGLVGMEPAKVAEVLKDRPLWLRDCRSMEVVNVLPAGTSGTVELLYMQLYAPTTLAPARDFWLLRYTSILDDGSLVVCERSLGANQGGPSMPLVQPFVRGEMLPSGFLVRPSDGGGSVIHIVDHMDLEPWSVPEVVRPLYESSAMVAQKMSMAALRYLRQVAHEDTAHSVVTGGWGRQPASLRALSQKLTRGFNEALNGLADDGWSVVGSDGVDDVCVSVSSSPSRVVSCNATFSNGPVVGTGSSSVLCAKASMLLQDVSPPELLRFMREQRSQWADSNLDAFFASAMKPDFCSLPIPPRLGGFGGQVILPLAHTFDPEEFLEVIKVGNAGNYQDALLHRDLFLLQMYNGVDENMAGTCSELIFAPIDASFSDDSPLLPSGFRIIPIDAPLDTSSPKCTLDLASTLEAGTPRSRTSGSGGPGTAAAACAGSKAVMTIVFQFAFESHLQDSVAAMARQYVRSIVASVQRIALALSSARLVVPHGSGVSHGAPAAGPEAATLARWICQSYRFHFGAELIKSADGSGCGEAVLKTLWHHAGAILCCSLKALPVFTFANQSGLDMLETTLVALQDIALERVFDDQGRKNLCAELPGVMEQGFACVPGGMCVSGLGRPVSYEKALAWKVLDDGSGGVHCVCFMFVNWSFV
>Zmhdz37
MASSRGRLRLSPRAAAPQLDAGKYVRYTAEQVDALELAYGECPKPSSLRRQQLIRDCAVLTNVEPRQIKVWFQNRRCREKQRRESSRLQTVNRKLGAMNKLLMEENDRLQKQVSRLVFDNGYMKNRLHSPSVATTDTSCESVVTSGQHKQQQNPAVLHPPQRDANNPAGLLAIAEETLAEFMSKATGTAVNWVQMVGMKPGPDSVGIIAVSHNCSGVAARACGLVSLEPTKVAEILKDRASWYRDCRRVDILHVIPTGNGGTIELIYMQTYALTTLAEPRDFWTLRYTSGLDDGSLVICERSLTHSTGGPSGPKTPDFIRAEVLPSGYLIRPCDGGGSMIYIVDHVDLNACSVPEVLRPLYESPKILAQKMTAAALRHIRQIAHESSGETPYGAGRQPAVLRTFSQRLSRGFNDAVSGFPDDGWSSLLSSDGAEDISITINSSPNKLIGSDVSPSPFFSAMGGGIMCAKASMLLQNVPPALLVRFLREHRSEWADPGVDAYSAASLRANPYNVPGLRAGGFMGNQVILPLARTVEHEECLEVIRLQGHGFSHDEVLMSPDMFLLQLCSGIDEDAPGACAQLVFAPIDESFADDAPLLPSGFRVIPLDAKTDVPSATRTLDLASALEVGSGGGLCALSDSGSGTRSTRSVLTIAFQFSFENHLRESVAAMARQYVRAVMAIVQRVAMAISPSRLGPHVELKHPPGSPEALALASWIGRSYRAHTGTEIRWSDTEDAAGSPLTLFWKHSDAIICCSLKPAFTLKFANSAGFDILETTVANVQDLQLEAVLDDGGQKALVAQLPKIMLQGLAYLPGGVCRSSMGRQASYEQAVAWKVVGDDGAPQCLALMFVNWTFI
>Zmhdz38
MGTMVAAVALRGGSSDSGGFDKVPGMDSGKYVRYTPEQVEVLERLYIDCPKPSSSRRQQLLRECPILSNIEPKQIKVWFQNRRCRDKQRKESSRLQAVNRKLTAMNKLLMEENERLQKQVSQLVHENAHMRQQLQNTSLANDTSCESNVTTPPNPIRDASNPSGLLAIAEETFTEFLSKATGTAIDWVQMPGMKPGPDSVGIVAISHGCRGVAARACGLVNLEPTKGIEILKDRPSWFRDCRSLEVFTRFPAGNGGTIELIYMQMYAPTTLVPARDFWTLRYTTTMEDGSLVVCERSLSGSGGGPNAASTQQFVRAEMLPSGYLVRPCEGGGSIVHIVDHLDLEAWSVPEVLRPLYESSRVVAQKMTTVALRHLRQIAQETSGEVVYALGRQPAVLRTFSQRLSRGFNDAISGFNDDGWSVMGGDGIEDVVIACNSTKKIRNTSNAGITFGAPGGIICAKASMLLQSVPPAVLVRFLREHRSEWADYNIDAYLASSLKTSACSLPGLRPMRFSEGQMIMPLAHTVENEEILEVVRLEGQPLTHDEALLSRDIHLLQLCTGIDEKSVGSSFQLVFAPIDEHFPDDAPLISSGFRVIPLDVKTDGVSSGRTLDLASSLDVGSAAPQASGESPDDCSLRSVLTIAFQFPYEMHLQDSVAAMARQYVRSVISAVQRVSMAISPSQSGLNAGHRMLSGFPEAATLARWVCQSYHYHLGMELLNQSDGAGEALLKMLWHHPDAVLCCSFKEKPMFTFANKAGLDMLETSLVALQDLTLDKIFDESGRKALFSDISKLMEQGYAYLPSGVCMSGMGRHVSFDQAVAWKVLGEDSNIHCLAFCFVNWSFV
>Zmhdz39
MKERERVTRKHLLLLQSSSTVLLLNKPRALLLLSSPPPHSTTAHSHPTRAQPPPTPYSLHYSPRKHAQRHGHGGSAHGGLLLRLRFLSSPALLAGPLATMAAVASRERLSPGAAPQVDAGKYVRYTPEQVEALERVYSECPKPSSLRRQHLIRDCPILRNIEPKQIKVWFQNRRCREKQRKESSRLQTVNRKLSAMNKLLMEENDRLQKQVSRLVFDNGYMKNRLHSPSVATTDTSCESVVTSGQHNQQQNPAVLHPPQRDANNPAGLLAIAEETLAEFMSKATGTAVNWVQMVGMKPGPDSVGIIAVSHNCSGVAARACGLVSLEPTKVAEILKDRASWYRDCRHVDVLHVIPTGNGGTIELIYMQTYALTTLAEPRDFWTLRYTSGLDDGSLVICERSLTQSTGGPSGPNTPNFIRAEVLPSGYLIRPCDGGGSMIYIVDHVNLNACSVPEVLRPLYESPKILAQKMTAAALRHIRQIAHESSGEMPYGAGRQPAVLRTFSQRLSRGFNDAVSGFPDDGWSCLLNTDGAEDITVTINSSPNKLVGSHVSASPLFSAMGGGIMCAKASMLLQNVPPALLVRFLREHRSEWADPGIDAYSVASLRANPYTVPGLRAGGFMGNQVILPLARTLEHEESLEVIRLEGHGFSHEEVLMSRDMFLLQLCSGVDEDAPGACAQLVFAPIDESFADDAPLLPSGFRVIPLDAKTDVPTATTRTLDLASALEVGSGGSGMRASCDGSGTCATRSVLTIAFQFSFENHLRESVAAMAKQYVRGVMASVQRVAMAIAPSRLGSRIELKHPPGSPEALALATWIGRSYRAHTGTEIRWSDTEGADSPLMLFWKHSDAILCCSLKPPAFTLKFANSAGFDILETTMVNIQDLPLEAVLDEEGQKALSAQLPAIMQQGLAYLPGGVCRSSMGRQASYEQAVAWKVVGDDGAPQCLALMLANWTFI
>Zmhdz4
MDRPDHQQQQFFMPTTVQVPQPQQQQQQLCVPMLDEPPSSFLAGRGGGGASGRGERKRRFTEEQIRSLESMFHAHHAKLEPREKAELARELGLQPRQVAIWFQNKRARWRSKQLEHDYALLRAKFDDLHAHVESLKQDKLALTTQLSELSERLRERDDRAAAAGGGGRETMASSSSCIGGGGEEEAEDDKRNVLLFGCVDMEPPAESCVLVGSTCAALADVSVESECDDQHLHYDDEFPESYCAMPELWEPWPLVEWNAVA
>Zmhdz40
MRSGSSDGGGGYEKSGMDTGKYVRYTPEQVEALERVYAECPKPSSARRQQLLRECPILSNIEAKQIKVWFQNRRCRDKQRNESSRLQSVNRKLTAMNKLLMEENERLQKQVSQLVHENAYMKQQLQNPSLATDASCESNATTPANLRDASNPSGLLAIAEETLTEFLSKATGTAIDWVQMPGMKPGPDSFGIVTISHGGRGVAARACGLVNLEPTKIVEILKDRPSWFRDCRSLEVYTMLPAGNGGTIELVYMQMYAPTTLVPARDFWTLRYTTTMEDGSLVVCERSLSGSGDGQSAATTQQFVRAEMLPSGYLVRQCEGGGSIVRIVDHLDLDAWSVPEVLRPLYESSRVVAQKMTTTALRHLRQIAQETSGEVVYALGRQPAVLRTFSQRLSRGFNDAISGFNDDGWSVMCGDGMEDVIIACNSKKIRSSSNPATGFGAPGPGGIICAKASMLLQSVPPAVLVRFLREHRSEWADYNFDAYSASALKTSPCSLPGLRPMRFSGSQIIMPLAHTVENEEILEVVRLEGQTLTHDEGLLSRDIHLLQLCTGMDEKSMGSCFQLVFAPIDELFPDDAPLVSSGFRVIPLDIKTDGPPSGRTLDLASSLEVGATTQQVAGNGSQDVCNLRSVLTIAFQFPYETHLQDTVAAMARQYVRSIVSAVQRVSMAISPSHSGLNTAGQKLISGSPEAATLVRWICQSYRYHLGVDLVSHSDQAGESLLRMFWDHQDAVLCCSFKEKPVFTFGNQMGVDMLETTLVALQDLTLDKIFDEPGRKALHAEVPKLMEQGYAYLPAGVCLSGMGRHVSYEQAVAWKVLGEDGNVHCLAFCFVNWSFI
>Zmhdz41
MANAACVGGSFLGVEKGKPATVSNLGAPAVLLLVLACLPLVLPSSDPKQGMSFGDLDGGGSAAGLQYPYGAFASSPVLSLTVVDARRRRGGGGNAKDASEAENEGQSMMSGHLDVVLSGGGDGEDGEAANQRKPKRKKPYNRHTPRQIEQLEAMFKEFHHPDEKQRAQLSRQLGLDPRQVKFWFQNRRTHLKCLTWLSLLHGPELGKNQLERQENARLKHENDKLRVENLSIREAIRDLVCSCCGGPAVLGELSPEEHQLRLENARLRDELARVCTVTSKFIGKPMSHMELLLAKEPHPMTGSSLELAVAVGVGSSVPSSKMPVSTISELAGSTSSSTGTVTTPMVTASLPMVSIDKSKFAQLAVSAMNELVKMARMNEPLWIPTIPSPGSPIMETLNFKEYLKAFSPCVGVKPTGFVSEASRESGIVTIDSSAALMEVFMDEVLLVPPCSLFLLLPRRWSDIFYCIVAKASIVEEILPGVAGSRNGALLLMQAELQMLSPLVPIREVTFLRFCKQLAEGAWAVVDVSIDGLQTDQCLATNTKCRRLPSGCVLQDTPNGCKVTWVEHAEYPEASVHQLYQPLMRSGLALGAGRWLATLQRQCECLAILMSSLAAPEHDSAAVSLEGKWSLLKLARRMMENFCAGMGASSSREWSMLDGFTGSTGKDVRVMVQNSVDEPGVPPGVVLSVATAVWLPVTPERLFNFLRDEELRAEWDILSNGGPMQQVLRISKGQLDGNSVALLRADHTDSHLNSILILQETCTDRSGAMVVYTPVDFPAMQLVLGGGDSKNVALLPSGFVILPAGSTASGLGHKARGSLLTVAFQILVNSQPTAKLTVESVDTVYSLISCTIEKIKAALHCDVC
>Zmhdz42
MMIPARHMPPTMIVRNGGAAYGSSSALSLGQPNLMDNQQLQFQQALQQQHLLLDQIPATTAESCDNTGRGGGGRGSDPLADEFESKSGSENVDGVSVDDQDDPNQRPSKKKRYHRHTLHQIQEMEAFFKECPHPDDKQRKELSRELGLVPLQVKFWFQNKRTQMKNQHERQENSQLRAENEKLRAENMRYKEALSSASCPNCGGPAALGEMSFDEHHLRVENARLREEIDRISAIAAKYVGKPMVSFPVLSSPLAGARPSPLDIDSGGVLGGAATYGGAADIFGGGGGVAACGAARDCDKPMIVELAVTAMEELVRMAQLDEPLWNAPAGGHDGSAETLNEEEYARMFVPAGGLGLKKQYGFKSEASRDSSVVIMTHASLVEILMDVNQYATVFSSIVSRAATLEVLSTGVAGNYNGALQVMSVEFQVPSPLVPTRDSYFVRYCKQNADGTWAVVDVSLDTSSVLKCRRRPSGCLIQEMPNGYSKVTWVEHVEVDDRSVNGIYKLLVDSGLAFGARRWVGTLDRQCERLASVMASNIPTSDIGVITSTEGRKSMLKLAERMVTSFCGGVTASAAHQWTTLSGSGADDVRVMTRKSVDDPGRPPGIVLNAATSFWLPITPKRVFDFLRDESSRSEARTRAPTHTQFFFNREHVLPSYEPPFLFFFFLFLQWDILSNGGVVQEMAHIANGRDHGNCVSLLRVNQSTNSTQSNMLILQESCTDASGSYVIYAPVDVVAMNVVLNGGDPDYVALLPSGFAILPDGPSGSSNMQGGGGGGVGSGGSLLTVAFQILVDSVPTAKLSLGSVATVNSLIARTVERIKAAVSGESVTQQ
>Zmhdz43
MDFGDEPEGSDSQRQRKRYHRHTPRQIQQLEAYDLASFPFLLLLLYSVRPPLWLFVVRRDGLAERNVMACVLAHDCRMFKECPHPDENQRAALSRELGLEPRQIKFWFQNRRTQMKAQHERADNCFLRAENDKIRCENITMREALKNVICPSCGGPPVDEDFFDEQKLRMENARLKEELDRVSSITSKYLGRPFTQMPPVPTMSVSSLDLSVGGMGSLGGPSLDLDLLSGCSSGLPYQVPAPVTEMERPMMVDMAARAMDELIRLAQAGEQIWVKGVPGDAREVLDVGTYDSLFAKPGAAFRPPDINVEASRDSGLVFMSAVALVDVFMDTNKWMEFFPGIVSKAQTVDVLVNGLGGRSESLIMMYEELHIMTPVVPTRELSFLRYCKQIEQGLWAVADVSLEGQRDAHYGVPSRSRRMPSGCLIADMSNGYSKVTWVEHMEIEQMLPINVLYRNLVLSGAAFGAHRWLAALQRACERFASVATLGVPHHDVAGVTPEGKRSMTKLSQRMVSSFCASLSSSPLQRWTLLSGTTDVSVRVSTHRSTDSGQPNGVVLSAATSIWLPVPGDHVFAFVRDENARSQWDVLSHGNQVQEVSRIPNGSNPGNCISLLRGLNANQNSMLILQESCTDASGALVVYSPIDIPAANVVMSGEDPSGIPLLPSGFAILPGSGAGASSSAVVPPPGCVVTVAFQILVSNLPSSRLNAESVATVNSLIGTTVQQIKAALNCAGH
>Zmhdz44
MLQNMMDGHHQLAMMQQQHQNHGQQQAATSESDARGPRHDELLMESKSGSDNMEGGARSGGSGGEELQEEDLGLRQPARKKRYHRHTQHQIQELEAFFKEYPHPDDKQRKELSRELGLEPLQVKFWFQNKRTQMKTQQERHENMQLRAENEKLRAENARYKDALANASCPSCGGPAATAVIGEMSFDEHHLRVENARLRDEVDRISTIAAKYVGKPAGSLLLLPPNNLSNNVSGPALSSHHHLLPGGTDVFGGLHRHAGGGFDFDKGLVVELAVAAMEELVRMALLGEPLWIPALAVDGATTETLNEEEYARGFFPRGVGPKLPELRSEASREAVVVIMNHVSLIEMLMDVNQWSTLFSSIVSRAATLEVLSTGVAGNYNGALQLMTAEFQMPSPLVPTRECQFLRYCKQHTDGSWAVVDVSVEGQLLRTGSRQGRGRGRRRPSGCLIQEMPNGYSRVTWVEHAEADDMMVHDLYRPLVCSGLAFGARRWASTLERQCERLASAMASGVVVPAAAAGPAAGVVTSPEGRRSMMRLAERMVASFCGGVTASTTHQWTTLSGSGAEDVRVMTRKSVDDPGRPPGIILNAATSFWLPVAPARVFGFLRDDATRSEWDMLSNGGDVQEMAHIANGRDHGNAVSLLRVDNANSNQGNMLILQECCTDATGSYVIYAPVDVVAMNVVLNGGDPDYVALLPSGFAILPDGGGGGGGGSLLTVAFQILVDSVPTAKLSLGSVATVNSLIACTVERIKAAVAADNAGVAAAAAATSHH
>Zmhdz45
MSFGSLFDGGSGGGGGGGGMQFPFSTGFSSSPALSLGLENPGGGMVGRMLPVGGAPAAGGMARDAADAENDSRSGSDHLDAMSAGAGAEDEDDAEPGNPRKRKKRYHRHTPQQIQELEALFKECPHPDEKQRGELSKRLGLDPRQVKFWFQNRRTQMKTQLERHENALLKQENDKLRAENMAIREAMRSPMCGSCGSPAMLGEVSLEEQHLCIENARLKDELNRVYALATKFLGKPMPVLSGPMLQPNLSLPMPSSSLELAVGGLRGLGSIPSLDEFAGGVSSPLGTVITPARATGSAPPPMVGVDRSMLLELAISAMDELVKLAQVDEPLWLPSLSGSPDKKLLNFEEYAHSFSPSVGAVKPVGYVSEASRESGLVIIDNSLALVETLMDVRRWSDMFSCMIAKATVLEEVTSGIAGSRNGALLLMKAELQVLSPLVPIREVTFLRFCKQLAEGAWAVVDVSIDGLVRDHNSGTASNAGNIRCRRLPSGCVMQDTPNGYCKVTWVEYTEYDEASVHQLYRPLIRSGLAFGARRWLAMLQRQCECLAILMSPDTVSANDSSVITQEGKRSMLKLARRMTENFCAGVSASSAREWSKLDGAAGSIGEDVRVMARKSVDEPGEPPGVVLSAATSVWVPVAPEKLFNFLRDEQLRAEWDILSNGGPMQEMANIAKGQEHGNSVSLLRASHECQPEQHADPPGDLH
>Zmhdz46
MEKEEQQANDYTDEDTDYTDDEEEDYNDDEDYTPEPETASKRQKRHTLEQIRELRAAYQRCDHPDAPTRRALGAKIGLEGRQVQYWFQNQRSQTQAKALAQNNRVVQQENAALMAENASLRHAILTGSCLACGGATTAAAPAELPPESRRLVAENARLRGEYARATALLNQILLSAPAPPGPAAAAVVVSSSSVARPVADRAARLRGHAEAAMDQFLLLATKGEPLWLPTTPDGEALNYQLGYKHKKALPVHHGLCPDEFVMEASRATGVVRASATYLVATLTDARRWSEMFPSVVASVTARRDAAISGGVFGSHIQLMNAELQVHSPRLLNRSINFLRYTKRVAEGRWAVMDVSVDGILGPPGSRVADAAAAAAAANGVTLVPAWYTGCRLLPSGCLVEDMRNGYCKVTWVVHAEYDETTVPTMFRPLFRSGKALGAHRWLASLQRQCEFLAVLHSSQVSRGGDNTAAAISSMGKRGVLELAQRMVADFYSAVSGPVTQPSSSIDEWYGSAGAGARRTDTAVRMVTSKKAGTVADLVLSASTTVWLPNTPPQLVFRYLRDDQRRGEWDAFFASSAAVTELCSVPTGHLNGNAVSVLYSNVSLLFFFFFCS
>Zmhdz47
MSFGGMFDGAGSGVFSYDATGGGTGMHNPGRLVPAPPLPKPGGFGATGLSLGLQTNMEGAQLGDLGRMGLIGGGGSGSGGDGDSLGRGREDEIDSRSGSDNVDGASGDEIDPDNSNPRRKKKRYHRHTPQQIQELEAVFKECPHPDEKQRMELSKRLNLESRQVKFWFQNRRTQMKTQIERHENALLRQENDKLRAENMTIREAMRNPICANCGGAAVLGEVSLEEQHLRIENARLKDELDRVCALAGKFLGRPISSGSSMSSSLQGCSGLELAVGSNNGYGPGPLGASALQPLPDLLGAGLPGPVGSAAMRLPMGIGALDVALHGAAADGIDRTVLLELALAAMEELMKVAQMDEPLWLRSPDGSGLEALNLDEYHRAFARVFGPSPAGYVTEATREAGVAITSSVDLVDSLMDAARWSEMFPCIVARASTTDIISSGMGGTRSGSIQLMHAELQVLSPLVPIREVVFLRFCKQHAEGLWAVVDVSVDAILRPDGGHHHAQNGGGAGYMGCRLLPTGCIVQDMNNGYSKVTWVVHAEYDEAVVHQLYRPLLQSGQALGARRWLASLQRQCQYLAILCSNSLPARDHAAITPVGRRSMLKLAQRMTDNFCAGVCASAAQKWRRLDEWRSGEGGDAAGNGGSAAAGEGEEKVRMMARHSVGAPGDPPGVVLSATTSVRLPATSPQRVFDYLRDEQRRGEWDILANGEAMQEMDHIAKGQHHGNAVSLLRPNATSGNQNNMLILQETCTDPSGSLVVYAPVDVQSMHVVMNGGDSAYVSLLPSGFAILPDGHCQSPNTAHQGSPSCGGSSSSSSTGSLVTVAFQILVNNLPTAKLTVESVETVSNLLSCTIQKIKSALQASIVTP
>Zmhdz48
MTPARRMPAMIGRNNGVAFGSSSALSLSQVIIPADFLDSHHLQQAFEQQLFEQIPAAAVDSSDNIIHGRSDALVDEFESKSCSENPDGTASGDDGQGDEDPNQRPNKKKRYHRHTQHQIEEMEAFFKECPHPDDKQRKELSRELGLEPLQVKFWFQNKRTQMKNQHERQENAQLRAENDKLRAENMRYKDALGTASCPSCGGPAALGEMSFDEHHLRLENARLRDEIDRISGIAAKHVGKPMVSFPVLSSPLAARSPFDLAGAYGVQPPGGGGGLGAADHLFGGAAGDLLRSVSAGQLSADKSMIVELAVAAMDELLRMARVDAPLWNGGVAGVPQQLDEEEYGRTFPGGLGPRQYGLRPEASRDDAVVIMTRDSLVEILMDANRFAAVFSSIVSRASTHEVLSTGVAGSYNGALQVMSMEFQVPSPLVPTRESYFARYCKNNPDGTWAVVDVSLDSLRPSPALKCRRRPSGCLVQEMPNGYSKVTWVEHVEVDDRSVHNLYRPLVNSGLGFGATRWVGTLDRQCERLASAMASNIPNGDLGVITSIEGRKSMLKLAERMVASFCGGVTASAAHQWTTLSGSGAEDVRVMTRKSVDDPGRPPGIVLNAATSFWLPVPPKRVFDFLRDETSRSEWDILSNGGAVQEMAHIANGRDHGNCVSLLRVNSANSNQSNMLILQESCTDASGSYVVYAPVDVVAMNVVLNGGDPDYVALLPSGFAILPDGPPAPGMAPHHGGEGAAGGGLEELEAAGGSLLTVAFQILVDSVPTAKLSLGSVATVNSLIACTVERIKAAVCGAEGNPQ
>Zmhdz49
MGRGGGGVSDPLLGDEFESKSGSENVDGGVSVDELQDPNQRPSKKKRYHRHTQHQIQELEAFFKECPHPDDKQRKELSRELGLEPLQVKFWFQNKRTQMKNHHERQENSQLRSENEKLRAENMRYKEALSSASCPSCGGPAALGEMSFDEHHLRVENARLREEVDRISSIAAKYVGRPMVPFPVLSSPLAGAGARAPALPPLDMAPPYGAAADMFGGGGVVAAAGAAGAGDLLLRGAAVQSDADKPMIVELAVAAMEELVRMAQLDEPLWNAPAGLDGSAEEETLNEEEYARLFPGGLGPKPYGLNSEASRDSAVVIMTHANLVEILMDVNQYAAVFSSIVSRAATLEVLSTGVAGNYNGALQVMSVEFQVPSPLVPTRESYFVRYCKQNADGTWAVVDVSLDGLRPGAVLKCRRRPSGCLIQEMPNGYSKVTWVEHVEVDDRSVHSIYKLLVSSGLAFGARRWVGTLDRQCERLASVMASNIPTSDIGVITSAEGRKSMLKLAERMVMSFCGGVTASAAHQWTTLSGSGAEDVRVMTRKSVDDPGRPPGIVLNAATSFWLPVPPKRVFDFLRDESSRSEWDILSNGGVVQEMAHIANGRDHGNCVSLLRVNSTNSNQSSMLILQESCTDMSGSYVIYAPVDVVAMNVVLNGGDPDYVALLPSGFAILPDGPSSGSSSMLQGDGGVGSGGSLLTVAFQILVDSVPTAKISLGSVATVNSLIACTVERIKAAVISGQSNPQQQ
>Zmhdz5
MRPMASNGMASSLSPFFPPNFLLQMQQTPSDHDPQEHHHLPAPPLHLHHNPFLPSSQCPSLQDFRGMAPMLRKRPTMYCGADDVGVGGEEASCGATNEDEVSDDGSLQAVGPGEKKRRLNVEQVRTLEKNFELGNKLEAERKLQLARALGLQPRQVAIWFQNRRARWKTKQLEKDYDALRRQLDAVKADNDALLSHNKKLQAEILALKGREAAGGSSELINLNKETEASCSNRSEDSSEINLDISRTPPASEGPMDHPPPPPPHHAAGGGLIPFYPSVGGRHSIAAGVGMDQLLHASTPKLEQHGDGCAVAVQAAETAGSFGNLLCGVDETPPFWPWADHHHFH
>Zmhdz50
MFGDCQVLSSMAAVAGASSSADTLFIPNPGALAGFMSSSSAAAAMPFHHFSTTAASLVPKEEGGIMGALQVAKDEDMDQLEMEMELSGGSGSGHLDGLLSFADVDDDRPEQKPQHSGLELQTTADAAGQQQQLATANGKKKRYHRHTAHQIQQMEALFKECPHPDDKQRLKLSQELGLKPRQVKFWFQNRRTQMKAQQDRADNVLLRAENESLKSDNYRLQAAIRNVVCPNCGHAAVLGEMSYEEQQLRIENARLKDELDRLACIATRYGGGRQPSMSSSALVCLSAPPPVLMPPLDLDMNVYSRHFTDQSPVMGCGDLIQSVLGPPSQQITGGAEHHASTPSFMGAMAPVQEQDRQLVLDLAAAAADTLAKMCRAGESLWLRRRGASSEVMVADEHARMFSWPVNGGQQDSSASPGGAAARTEGSRDGTVVIMNSITLVDAFLDANKWMELFPSIVSKARTIQIINHGAASGHMGSGSLLLMQAELQFPSPLVPAREVVFFRYCVHNGDEGTWSLVDFPAEGFQLEALQTPSVVRCCRRPSGCIIQDMPNGYSSVVWVEHTEIVGEEKPLHQVFKDYVASGSAFGATRWVSLLQRQCERLASELARNIADLGVIRTPEARTNMMKLSQRMITSFSANISASGSQSWTSLSETTEDTIRVTTRKNTDPGQPSGVILTAVSTSWLPFNHQKVFELLADEQQRCQLEIMSSGGSLHEVAHIANGSHPKNCISLLRINAASNSSQNVELMLQESSTHPDGGSLVVFATVDVDAIQVTMSGEDPSYIPLLPLGFAIFPAANPSAAATSAAGSGDGQSSPAGNADEPASGCLLTVGMQVLASAVPSAKLNLSSVTAINSHVCNAVHQITAALKGAGASGAAEPAAAASE
>Zmhdz51
MDFGDDVMDGGSDAQRRKKRYHRHTPRQIQQLEAMFKECPHPDENQRMQLSRELGLEPRQIKFWFQNRRTQMKAQHERQDNCFLRAENDKIRCENIAMREALRSVICPTCGGPPVADDYFDEQKLRMENARLKEELDRVSSLTSKYLGRPITQLPPAQAALSMSSLDLSVGGLGSPSLDLDLLSGGSSGYPPFHLPMPVSEMERPMMAEMATRAMDELIRMAQAGEHLWVKAGGREVLNVDTYDSVFAKPGAASFRGPDVHVEGSRDSGLVFMSAVGLVDMFMDSSKWTEFFPAIVSKARTVDVLVNGMAGRSESLVLMYEELHVMSPVVPTREFCFLRYCRQIERGLWAIADISVDLQQHDARFGAPPSRSCRLPSGCLIADMADGSSKVTWVEHMEIEDRVPIHLLYRDLILSGAAFGAHRWLAALQRACERCACLVPAGMPHRDIAVAGVTPEGKRSMMKLSQRMVSSFCASLSASQLHRWTTLSGPSDVGVRVTVHRSTDPGQPSGVVLSAATSIWLPVPCDRVFAFVRDEHTRSQWDVLSHGNPVQEVSRIPNGSHPGNCISLLRGLNASQNSMLILQESCTDGTGSLVVYAPIDIPAANVVMSGEDPSAIPLLPSGFTILPDGRPGAPSSSSAGGPLVGSPAAAGSLVTVAFQILVSSLPSSRLNAESVATVNSLISTTVEQIKAALNCASH
>Zmhdz52
MTPARRVPPAAMIGRNGFAFGSSSALSLSQADLLDSHQLQQAFQQQLFDQIPTTTTVDDSSDNLIHGRSDTLVDEFESKSCSENPDGTSGDDGLEEDPNQRPNKKKRYHRHTQHQIQEMEAFFKECPHPDDKQRKELSRELGLEPLQVKFWFQNKRTQMKNQHERHENAQLRAENDKLRAENMRYKEALGTASCPSCGGPAALGEMSFDEHHLRLENARLRDEIDRISGIAAKHVGKPMVSFPVLSSPLAAAAAAARSPLDLAGAYGVQSAAAGLGADHVLFGAGAGDLLRSVSAGQLDADKPMIVELAVAAMDELLRMARPDALLWGGGASAGAQQQQLDEEEYVRTFPAGLGPRQYGLRPEASRDSAVVIMTCDSLIEILMDANRFAAVFSSIVSRASTHEVLSTGVAGSYNGALQVMSMEFQVPSPLVPTRESYFVRYCKNNPDGTWAVVDVSLDSLRPSPVIKCRRRPSGCLIQEMPNGYSKVTWVEHVEVDDRSVHNLYRPLVNSGLAFGAKRWVGTLDRQCERLASAMASNIPNGDLGVITSIEGRKSMLKLAERMVASFCGGVTASAAHQWTTLSGSGAEDVRVMTRKSVDDPGRPPGIVLNAATSFWLPVPPKRVFDFLRDETSRSEWDILSNGGAVQEMAHIANGRDHGNCVSLLRVNSANSNQSNMLILQESCTDASGSYVVYAPVDVVAMNVVLNGGDPDYVALLPSGFAILPDGPPPAGAAPSHGEGLDTGGGGSLLTVAFQILVDSVPTAKLSLGSVATVNSLIACTVERIKAAVCAEAGNPQ
>Zmhdz53
MDFGDDVMDGGSDAQRRKKRYHRHTPRQIQQLEAMFKECPHPDENQRMQLSRELGLEPRQIKFWFQNRRTQMKAQHERQDNCFLRAENDKIRCENIAMQEALRNVICPTCGGPPVADDHFDEQKLRMENARLKEELDRVSSLTSKYLGRPITQLPSAQALSMSSLDLSVGGLGGPSLDLDLLSGGSSGYPPFHLLPMAVSEMERPMMAEMATRAMDELIRMAQAGEHLWVKTGGREVLNVDTYDSIFAKPDGSFRGPDVHVEGSRETGLVFMSAIGLVDMFMDSSKWTELFPAIVSKARTVDVLVNGMGGRSESLLLMYEELHVMSPVVPTREFCFLRYCRQIEHGLWAIADISVDQQQRDARFGAPPSRSCRLPSGCLIADMADGSSKVTWVEHMEIEDRVPIHLLYRDLVLSGAAFGAHRWLAALQRACERCACLATAGIMPHRDIAAAGVTPEGKRSMMKLSQRMVNSFCASLSASQLHRWTTLSGPNDVGVRVMVHRSTDPGQPSGVVLSAATSIWLPVPCDRAFAFVRDEHTRSQWDVLSHGNPVQEVSRIPNGSHPGNCISLLRGLNASQNSMLILQESCTDASGSLVVYAPIDIPAANVVMSGEDPSAIPLLPSGFSILPDGRPGASSSRAGQAPSAGSLVTVAFQILVSSLPSAKLNAESVATVNSLISTTVEQIKAALNCASH
>Zmhdz54
MKRDESSGGEPSFIEPTSGMDDPTLMGSLGGIDGPSLMEPFGRVGGGTSSQTSDIPENGSSNQSVEAHANNGKRESPGDGAARINEVNSSTAVKKKKKRSDRQQQDGPQPKKLLHRVTSQQLEILEGFFSICAHPDDSQRKQLSESTGLSVHQVKFWFQNKRTHVKHLSGREENYRLKVENEMLKEENNRLIRQAQSNAPAPAPAPCPRCINDAGHLLLEKEVERLKALNQMLQQELQLQGTEGETPVAVDPASGAFHPDPEPSLENVFAAQHDGQMLAKLAENAAQELLVLADPESPLWLPVPGGSFETLNMIAYAQTFPGQMSVDAIALKTEATRASGVVMLDPKSLVEFLMDAESYGTMFPGLVSGAATDKVYNWPTSREESYDGAVQMMTVELAFPSPLVAARKCTFVRCCKKLEQGAFAVVDVSLDDGARCRKMPSGMLIQPIRYNSCKVSAIDHVRVDDTSIHDIFHPCLSGVLFGARRWVTSMARQCARIRDVFHVTNCTLNVTSRGRKTIMKLADNLLADYTSSVAAFPDDAWTVQCGVGTEQDIKIMYKRQSEGSSSSSNTAVVCACASFLLPLRMRKAFDLLKNNLLRAKVLVSLRPQGHMAWQQHDPLPIVMGGVAVGRTGERRLREGGGSCRQWCRKRRRCLHPACQAWPRGKQGHHDDPAEQQLRRVRVVHGLLLSRQAAGGDNYEPG
>Zmhdz55
MVHEGQLKNTEPDIGVNMGDDELIYLPDIEEYDMDALMGDEDQLNTDQAIFCEEHNLDKVSSSKRPKRFTVQQLQQLESSFQKCSHPDDEMRQELAAKVGISARQVKFWFQNRRSQIKVRSCGTENNKYRRQNAELLATNMELKEQLKGMTCSRCDAPTIMQKWQLMDENAKLREMYSLASAELTKLMQEANLPPSVILEDMALVTSMNPLSSNASSSRSTINQDELLSYVECAIKEFEMLVRDGTPLWLPTIGGDVLNSKEYACQRFPRLHGTIRPEGFVVEATRDTAIVKGSAPDIVDILTDVPRWYKAFPCIVAALRAYHVIFSGPFASGNVLIQELLQINVDLSVESPRPPLRNMKFLRITKQNANGDFVVVDVSINDVQGIHEQQGSQHKHTMLPSGCLIKDKGDGYCQVTWIVHAEYEEASVPPLFRQFYQSGLAFGASRWLASLQRHCEYMVVKHSIQVPTGCVSGSGVLTLSALGRWNLLELAQRMMAIFYKTTSGLPTVEPGNIVTRWGRGCMGTTGEMLEPAVRMVLGNYFGAMDGQPSPLQVLSATTTVWLPGTPPESVFNYLCNGQRRGEWDAFVCAGAVQELSSVATCPHLHGNAVSVLCPNVTNAANNAMLFLQQTSIDVSRALVVYSVVEETMLRSVLDVSDDTSNLVLLPSGFAILPDGHGRAHHAAASNSSSALAGLNGTAGCLLTAAYQVPVPFNNLRHPDVQETYENAGKRICHAIKKIMDAVGAPIVVPI
>Zmhdz6
MERGDCQFTVVPPRQYDEAQFMHQLMVAGDQQDPAGAGRGAAAAGGERKRRFTEEQVRSLETTFHARRAKLEPREKAELARELGLQPRQVAIWFQNKRARWRSKQLEHDYAALRAQFDAMHARVESLRQEKIALAAQVDELRGRLNERQDQSGSCEVNDAEAAADDKRNNSTSSLVQDDGATPPPAAVDASEDSAATGEYYDHVAYEYDGLHDPFVCATPDLWDTWPLLEWNAVA
>Zmhdz7
MDPASSLISSSAVPFPAAGDGGGQRQVFLFGGGFVGGAPPLVGGAADGRRKRPFQLTAHDELQLQLQLQLDDELCGLDYELHGPQQERTTKRRLTAEQVRELELSFEEEKRKLEPKRKLEPERKSELARRLGIAPRQVAVWFQNRRARWRSKQLEQDFDRLRAAHDDLIAGRDALLADNDRLRSQVITLTEKLQTKESAAAAAEPGEQTVAAQATAYAVLEGDKLCSGSAAAPAAAGTNDSPESYFAGARSPPSSPEDDDRAFFFPPDALLNNWAWVWNDRQY
>Zmhdz8
MKRPRGASPPLAAMTNPNDDGYGVVGMEADADADADEEMMACGGGGEKKRRLSSEQVRALERSFEVENKLEPERKARLARDLGLQPRQVAVWFQNRRARWKTKQLERDYSALRQSYDALRHDHDALRRDKDALLAEIKELKAKLGDEEAAASFTSVKAEPAASDGPPPVGVGSSESDSSAVLNDADPPVAEAPVPEVRGTLLDAPGAVAANHGGVFFHGSFLKVEEDETGLLDDDEPCGGFFSVEQPPPMAWWTEPTEHWN
>Zmhdz9
MEGDDDGPEWMMEVGGAGATGKGKGGALDKNKKRFSEEQIKSLESMFATQTKLEPRQKLQLARELGLQPRQVAIWFQNKRARWKSKQLERDYSALRDDYDALLCSYESLKKEKHTLLKQLEKLAEMLHEPRGKYSGNADAAGAGDDVRSGVGGMKDEFADAGAAPYSSEGGGGGKFAHFTDDDVGALFRPSSPQPSAAGFTSSGPPEHQPFQFHSGCWPSSTEQTCSSSQWWEFESLSE
