# Supplementary material for: Genome-wide identification and expression profile of HD-ZIP genes in physic nut and functional analysis of the JcHDZ16 gene in transgenic rice
Source: BMC Plant Biol. 2019 Jul 8;19:298. doi: 10.1186/s12870-019-1920-x (PMC6615155; doi:10.1186/s12870-019-1920-x)
Supplement: Supplementary file 7 — Primers used in this study. The Primer Premier 5.0 software package (http://www.premierbiosoft.com/primerdesign/) was used to design all gene-specific primers. (XLSX 10 kb) [file 12870_2019_1920_MOESM7_ESM.xlsx]

## Sheet: Sheet1
Additional file 4. Primers used in this study
Genes	Accession No. in GenBank	Forward (5`→3`)	Reverse (5`→3`)	Restriction sites
Gene cloning
JcHDZ16	JCGZ_11579	GGGGTACC TGTTCGTCGTGGAGTCTGG	GCTCTAGA TGCTTATTTGTAGTTTGCCCC	Kpn I/ Xba I
Subcellular Localization
JcHDZ16	JCGZ_11579	CGGAATTC AAAAAGGATGGCGGCTGG	GGGGTACC GTATGACCAGCACCAGAAGGC	EcoR I/Kpn I
Transactivation
JcHDZ16	JCGZ_11579	GGGGTACC TGTTCGTCGTGGAGTCTGG	GCTCTAGA TGCTTATTTGTAGTTTGCCCC	Kpn I/ Xba I
Primer sequences used in the Y1H assay
JcHDZ16	JCGZ_11579	TGTTCGTCGTGGAGTCTGG	TGCTTATTTGTAGTTTGCCCC
pHIS2		GCCTTCGTTTATCTTGCCTGCTC	CGATCGGTGCGGGCCTCTTC
JcHDZ16-AD-Rec2		TGGCCATTATGGCCCGGGATGAGGAAGCCGGAGGCCTC	GACATGTTTTTTCCCGGGCTGAACTTGGAAATCAAGT
Semi-quantitative RT-PCR
JcHDZ16	JCGZ_11579	TTCAGATAGCCCACATTACAC	TAGTATGACCAGCACCAGAAG
OsUbiquitin	Os06g0681400	TTCCATGCTGCTCTACCACAG	AGGGTTCACAAGTCTGCCTATT
qRT-PCR
OsHKT1;1	Os04g0607500	TTCACCACTCTTGCGGCTATG	TGTTTGTAGCCAGTCTCCCCAG
OsP5CS	Os05g0455500	CTCAAATCAAGGCGTCAACTAAGA	TTTGTCAATATATACGTGGCATATACCA
OsAPX2	Os07g0694700	CCCAGCCTTCCGTCCACT	TCCTCAGCAAATCCCAGTTCA
OsDREB2A	Os01g0165000	GGAATCTCCTCCTTTCATCGTG	TTCCGCTCCTGACAAACACG
OsABI5	Os01g0859300	ATTGTGCCACCGCCACCT	GACGCTTTCTTGTTCCATTCTC
OsUbiquitin	Os06g0681400	TTCCATGCTGCTCTACCACAG	AGGGTTCACAAGTCTGCCTATT
